# Supplementary material for: Segmented filamentous bacteria undergo a structural transition at their adhesive tip during unicellular to filament development
Source: Nat Commun. 2025 Dec 17;17:222. doi: 10.1038/s41467-025-66892-5 (PMC12780176; doi:10.1038/s41467-025-66892-5)
Supplement: Supplementary file 2 — Supplementary Data 1 [file 41467_2025_66892_MOESM2_ESM.xlsx]

## Sheet: Imaged SFB
Supplementary Data 1. Characteristics of all SFB analyzed in the cryo-EM/cryo-ET dataset. HLL: hair-like layer, NA: not assessed, UD: unidentified.
Experiment no.	Electron microscope	Projection Image/Tomogram	Original pixel size of tomograms (Å)	Pixel size of representative tomograms after binning 4 (Å)	Pixel size of tomograms used for the FFT analysis after binning 2 (Å)	SFB strain	Host species	SFB size (µm)	Tip length (nm)	Tip diameter (nm)	SFB tip Stage	HLL presence at distal end	Evidence of membrane retraction	Presence of flagella	Presence of chemosensory array	Presence of filaments	Presence of plate-like structures	Presence of plate-like structures at the SFB distal end	Presence of intracellular vesicles	Tracks at the tip region	Track type	Tracks at the distal end	Presence of extracellular vesicles	EMDB accession number	Included in Fig.1k analysis	Included in Fig.3n analysis	Included in Fig.5f analysis	Observations
Exp4	Tecnai F20	Projection Image	-			Candidatus Arthromitus sp. strain SFB-mouse-NL	Rattus norvegicus F344	8.70879	105.527	NA	Stage 4/5_UD	HLL	NA	NA	NA	NA	NA	NA	NA	NA			NA
Exp5	Tecnai F20	Projection Image	-			Candidatus Arthromitus sp. strain SFB-rat-Yit	Rattus norvegicus F344	21.3751	130.199	NA	Stage 4/5_UD	HLL	Yes	No	NA	NA	NA	NA	Yes	NA			Decorated
Exp3	Tecnai F20	Projection Image	-			Candidatus Arthromitus sp. strain SFB-rat-Yit	Rattus norvegicus F344	11.3464	162.55	NA	Stage 4/5_UD	HLL	NA	No	NA	NA	NA	NA	No	No			No
Exp2	Tecnai F20	Projection Image	-			Candidatus Arthromitus sp. strain SFB-mouse-NL	Rattus norvegicus F344	23.8675	167.262	NA	Stage 4/5_UD	HLL	NA	NA	NA	NA	NA	NA	NA	NA			NA
Exp3	TITAN Krios IP	Tomogram	1.593	6.372		Candidatus Arthromitus sp. strain SFB-mouse-NL	Rattus norvegicus F344	1.62242	570.622	NA	Stage 3	No HLL	NA	NA	NA	NA	NA	NA	NA	NA			NA	EMD-52702 (tip)
Exp4	TITAN Krios IP	Projection Image	-			Candidatus Arthromitus sp. strain SFB-mouse-NL	Rattus norvegicus F344	47.2357	213.417	NA	Stage 5	HLL	NA	NA	NA	NA	NA	NA	NA	NA			NA
Exp5	Tecnai F20	Projection Image	-			Candidatus Arthromitus sp. strain SFB-rat-Yit	Rattus norvegicus F344	27.6593	215.637	NA	Stage 4/5_UD	HLL	Yes	No	NA	NA	NA	NA	Yes	No			No
Exp3	TITAN Krios IP	Projection Image	-			Candidatus Arthromitus sp. strain SFB-mouse-NL	Rattus norvegicus F344	1.53022	223.259	NA	Stage 1	No HLL	NA	NA	NA	NA	NA	NA	NA	NA			NA
Exp4	Tecnai F20	Projection Image	-			Candidatus Arthromitus sp. strain SFB-rat-Yit	Rattus norvegicus F344	20.7139	230.08	NA	Stage 4/5_UD	HLL	Yes	No	NA	NA	NA	NA	No	No			No
Exp5	TITAN Krios IP	Tomogram	2.005	8.02		Candidatus Arthromitus sp. strain SFB-rat-Yit	Rattus norvegicus F344	2.21463	233.329	NA	Stage 1	NA	Yes	Yes	NA	NA	NA	NA	No	Yes	Short		No	EMD-52695 (tip)
Exp3	Tecnai F20	Projection Image	-			Candidatus Arthromitus sp. strain SFB-mouse-NL	Rattus norvegicus F344	2	234.452	NA	Stage 1	No HLL	NA	NA	NA	NA	NA	NA	NA	NA			NA
Exp3	TITAN Krios IP	Tomogram	1.593			Candidatus Arthromitus sp. strain SFB-mouse-NL	Rattus norvegicus F344	1.7345	400.731	NA	Stage 2	No HLL	NA	NA	NA	NA	NA	NA	NA	NA			NA
Exp5	Tecnai F20	Projection Image	-			Candidatus Arthromitus sp. strain SFB-rat-Yit	Rattus norvegicus F344	1.97311	252.793	NA	Stage 1	No HLL	Yes	Yes	NA	NA	NA	NA	No	No			No
Exp3	TITAN Krios IP	Projection Image	-			Candidatus Arthromitus sp. strain SFB-rat-Yit	Rattus norvegicus F344	22.6132	264.547	NA	Stage 5	HLL	Yes	No	NA	NA	NA	NA	Yes	No			No
Exp3	Tecnai F20	Projection Image	-			Candidatus Arthromitus sp. strain SFB-mouse-NL	Rattus norvegicus F344	10.2713	272.101	NA	Stage 4/5_UD	HLL	NA	NA	NA	NA	NA	NA	NA	NA			NA
Exp2	Tecnai F20	Projection Image	-			Candidatus Arthromitus sp. strain SFB-mouse-NL	Rattus norvegicus F344	43.7505	288.858	NA	Stage 4/5_UD	HLL	NA	NA	NA	NA	NA	NA	NA	NA			NA
Exp4	TITAN Krios IP	Tomogram	2.005	8.02	4.01	Candidatus Arthromitus sp. strain SFB-rat-Yit	Rattus norvegicus F344	34.9408	292.88	NA	Stage 5	NA	Yes	No	NA	NA	NA	NA	Yes	No			No	EMD-52699 (tip)			Yes
Exp3	TITAN Krios IP	Tomogram	1.593			Candidatus Arthromitus sp. strain SFB-mouse-NL	Rattus norvegicus F344	1.82797	359.023	NA	Stage 2	No HLL	NA	NA	NA	NA	NA	NA	NA	NA			NA
Exp4	TITAN Krios IP	Tomogram	2.005			Candidatus Arthromitus sp. strain SFB-mouse-NL	Rattus norvegicus F344	2.09842	302.94	NA	Stage 1	No HLL	NA	NA	NA	NA	NA	NA	NA	NA			NA
Exp6	TITAN Krios IP	Projection Image	-			Candidatus Arthromitus sp. strain SFB-mouse-NL	Mus musculus C57BL/6J	2.3814	312.182	NA	Stage 1	No HLL	Yes	Yes	NA	NA	NA	NA	No	Yes	Both		No
Exp3	Tecnai F20	Projection Image	-			Candidatus Arthromitus sp. strain SFB-mouse-NL	Mus musculus C57BL/6J	13.9888	322.207	NA	Stage 4/5_UD	HLL	Yes	No	NA	NA	NA	NA	No	Yes	Short		No
Exp5	TITAN Krios IP	Tomogram	2.005			Candidatus Arthromitus sp. strain SFB-rat-Yit	Rattus norvegicus F344	2.22139	323.366	NA	Stage 3	NA	Yes	Yes	NA	NA	NA	NA	Yes	No			No	EMD-54603 (tip)				Potential transitional stage between Stage 3 and Stag e4
Exp4	TITAN Krios IP	Tomogram	2.005			Candidatus Arthromitus sp. strain SFB-mouse-NL	Rattus norvegicus F344	2.1912	324.001	NA	Stage 2	No HLL	NA	NA	NA	NA	NA	NA	NA	NA			NA
Exp3	TITAN Krios IP	Projection Image	-			Candidatus Arthromitus sp. strain SFB-mouse-NL	Rattus norvegicus F344	1.82058	327.84	NA	Stage 2	No HLL	NA	NA	NA	NA	NA	NA	NA	NA			NA
Exp2	Tecnai F20	Projection Image	-			Candidatus Arthromitus sp. strain SFB-mouse-NL	Rattus norvegicus F344	29.2281	329.671	NA	Stage 4/5_UD	HLL	NA	NA	NA	NA	NA	NA	NA	NA			NA
Exp3	TITAN Krios IP	Projection Image	-			Candidatus Arthromitus sp. strain SFB-mouse-NL	Rattus norvegicus F344	1.65666	330.125	NA	Stage 2	NA	NA	NA	NA	NA	NA	NA	NA	NA			NA
Exp2	Tecnai F20	Projection Image	-			Candidatus Arthromitus sp. strain SFB-rat-Yit	Rattus norvegicus F344	14.3908	343.117	NA	Stage 4/5_UD	HLL	Yes	No	NA	NA	NA	NA	No	No			No
Exp5	Tecnai F20	Projection Image	-			Candidatus Arthromitus sp. strain SFB-rat-Yit	Rattus norvegicus F344	2.2973	356.331	NA	Stage 1	No HLL	Yes	Yes	NA	NA	NA	NA	No	No			No
Exp3	TITAN Krios IP	Projection Image	-			Candidatus Arthromitus sp. strain SFB-rat-Yit	Rattus norvegicus F344	2.42483	357.68	NA	Stage 3	No HLL	Yes	Yes	NA	NA	NA	NA	No	No			Decorated
Exp4	TITAN Krios IP	Tomogram	2.005			Candidatus Arthromitus sp. strain SFB-rat-Yit	Rattus norvegicus F344	13.6513	358.712	NA	Stage 5	NA	Yes	No	NA	NA	NA	NA	No	No			No				Yes
Exp3	TITAN Krios IP	Tomogram	1.593			Candidatus Arthromitus sp. strain SFB-mouse-NL	Rattus norvegicus F344	1.86	NA	NA	UD	NA	NA	NA	NA	NA	NA	NA	NA	NA			NA
Exp3	Tecnai F20	Projection Image	-			Candidatus Arthromitus sp. strain SFB-mouse-NL	Rattus norvegicus F344	2.26188	359.57	NA	Stage 1	No HLL	NA	NA	NA	NA	NA	NA	NA	NA			NA
Exp3	TITAN Krios IP	Projection Image	-			Candidatus Arthromitus sp. strain SFB-rat-Yit	Rattus norvegicus F344	40.7497	359.587	NA	Stage 5	HLL	Yes	No	NA	NA	NA	NA	Yes	Yes	Long		No
Exp4	TITAN Krios IP	Tomogram	2.005	8.02		Candidatus Arthromitus sp. strain SFB-mouse-NL	Rattus norvegicus F344	3.65416	365.921	NA	Stage 5	HLL	NA	NA	NA	NA	NA	NA	NA	NA			NA	EMD-52703 (tip)
Exp4	TITAN Krios IP	Tomogram	2.005	8.02		Candidatus Arthromitus sp. strain SFB-rat-Yit	Rattus norvegicus F344	3.00863	367.823	NA	Stage 3	NA	No	No	NA	NA	NA	NA	No	No			No	EMD-52688 (tip)	Yes		Yes
Exp3	TITAN Krios IP	Projection Image	-			Candidatus Arthromitus sp. strain SFB-mouse-NL	Rattus norvegicus F344	12.9127	368.31	NA	Stage 5	HLL	NA	NA	NA	NA	NA	NA	NA	NA			NA
Exp1	TITAN Krios UZH	Tomogram	1.75			Candidatus Arthromitus sp. strain SFB-mouse-NL	Mus musculus C57BL/6J	5.2	368.412	NA	Stage 4	NA	No	No	NA	NA	NA	NA	No	No			No
Exp2	Tecnai F20	Projection Image	-			Candidatus Arthromitus sp. strain SFB-mouse-NL	Rattus norvegicus F344	55.6016	370.388	NA	Stage 4/5_UD	HLL	NA	NA	NA	NA	NA	NA	NA	NA			NA
Exp4	TITAN Krios UZH	Tomogram	2.21			Candidatus Arthromitus sp. strain SFB-mouse-NL	Mus musculus C57BL/6J	1.7	379.754	NA	Stage 2	NA	No	No	NA	NA	NA	NA	No	No			No
Exp3	TITAN Krios IP	Tomogram	2.005			Candidatus Arthromitus sp. strain SFB-rat-Yit	Rattus norvegicus F344	14.2741	379.818	NA	Stage 5	NA	Yes	No	NA	NA	NA	NA	No	No			No	EMD-54607 (tip)			Yes
Exp1	Tecnai F20	Projection Image	-			Candidatus Arthromitus sp. strain SFB-rat-Yit	Rattus norvegicus F344	2.19282	382.549	NA	Stage 1	No HLL	No	Yes	NA	NA	NA	NA	No	No			Decorated
Exp3	TITAN Krios IP	Tomogram	1.593			Candidatus Arthromitus sp. strain SFB-mouse-NL	Rattus norvegicus F344	1.94917	451.606	NA	Stage 2	No HLL	NA	NA	NA	NA	NA	NA	NA	NA			NA
Exp5	Tecnai F20	Projection Image	-			Candidatus Arthromitus sp. strain SFB-rat-Yit	Rattus norvegicus F344	1.78408	388.077	NA	Stage 1	No HLL	Yes	No	NA	NA	NA	NA	No	No			No
Exp4	TITAN Krios IP	Projection Image	-			Candidatus Arthromitus sp. strain SFB-mouse-NL	Rattus norvegicus F344	8.19933	389.05	NA	Stage 4	NA	NA	NA	NA	NA	NA	NA	NA	NA			NA
Exp4	TITAN Krios IP	Tomogram	2.005			Candidatus Arthromitus sp. strain SFB-rat-Yit	Rattus norvegicus F344	19.4484	389.082	NA	Stage 5	NA	Yes	No	NA	NA	NA	NA	Yes	No			No
Exp4	Tecnai F20	Projection Image	-			Candidatus Arthromitus sp. strain SFB-mouse-NL	Rattus norvegicus F344	16.9904	389.628	NA	Stage 4/5_UD	HLL	NA	NA	NA	NA	NA	NA	NA	NA			NA
Exp3	TITAN Krios IP	Projection Image	-			Candidatus Arthromitus sp. strain SFB-mouse-NL	Rattus norvegicus F344	2.32445	391.586	NA	Stage 2	No HLL	NA	NA	NA	NA	NA	NA	NA	NA			NA
Exp4	TITAN Krios IP	Projection Image	-			Candidatus Arthromitus sp. strain SFB-rat-Yit	Rattus norvegicus F344	2.07521	392.317	NA	Stage 3	No HLL	Yes	No	NA	NA	NA	NA	No	No			No
Exp2	Tecnai F20	Projection Image	-			Candidatus Arthromitus sp. strain SFB-mouse-NL	Rattus norvegicus F344	2.07789	394.309	NA	Stage 2	No HLL	NA	NA	NA	NA	NA	NA	NA	NA			NA
Exp2	Tecnai F20	Projection Image	-			Candidatus Arthromitus sp. strain SFB-mouse-NL	Rattus norvegicus F344	2.16	395.315	NA	Stage 2	NA	NA	NA	NA	NA	NA	NA	NA	NA			NA
Exp4	TITAN Krios IP	Tomogram	2.005			Candidatus Arthromitus sp. strain SFB-mouse-NL	Rattus norvegicus F344	2.12275	398.639	NA	Stage 1	No HLL	NA	NA	NA	NA	NA	NA	NA	NA			NA
Exp1	TITAN Krios UZH	Tomogram	1.75			Candidatus Arthromitus sp. strain SFB-mouse-NL	Mus musculus C57BL/6J	2.3	400.51	NA	Stage 3	NA	No	No	NA	NA	NA	NA	No	No			No
Exp3	TITAN Krios IP	Tomogram	1.593			Candidatus Arthromitus sp. strain SFB-mouse-NL	Rattus norvegicus F344	1.9955	504.776	NA	Stage 2	No HLL	NA	NA	NA	NA	NA	NA	NA	NA			NA
Exp3	TITAN Krios IP	Projection Image	-			Candidatus Arthromitus sp. strain SFB-mouse-NL	Rattus norvegicus F344	2.06077	401.03	NA	Stage 2	No HLL	NA	NA	NA	NA	NA	NA	NA	NA			NA
Exp3	Tecnai F20	Projection Image	-			Candidatus Arthromitus sp. strain SFB-mouse-NL	Rattus norvegicus F344	2.02	405.678	NA	Stage 2	No HLL	NA	NA	NA	NA	NA	NA	NA	NA			NA
Exp4	TITAN Krios IP	Tomogram	2.005			Candidatus Arthromitus sp. strain SFB-mouse-NL	Rattus norvegicus F344	2.34131	405.834	NA	Stage 2	No HLL	NA	NA	NA	NA	NA	NA	NA	NA			NA
Exp3	TITAN Krios IP	Tomogram	1.593			Candidatus Arthromitus sp. strain SFB-mouse-NL	Rattus norvegicus F344	2.00778	383.43	NA	Stage 1	No HLL	NA	NA	NA	NA	NA	NA	NA	NA			NA
Exp4	TITAN Krios IP	Tomogram	2.005			Candidatus Arthromitus sp. strain SFB-rat-Yit	Rattus norvegicus F344	2.33118	414.303	NA	Stage 3	No HLL	Yes	No	NA	NA	NA	NA	Yes	No			.
Exp4	TITAN Krios UZH	Tomogram	2.21	8.84		Candidatus Arthromitus sp. strain SFB-mouse-NL	Mus musculus C57BL/6J	2	498.764	166.233	Stage 2	NA	Yes	No	NA	Yes	NA	NA	No	No			No	EMD-52668 (tip)
Exp4	TITAN Krios IP	Projection Image	-			Candidatus Arthromitus sp. strain SFB-rat-Yit	Rattus norvegicus F344	41.724	422.25	NA	Stage 4	NA	Yes	No	NA	NA	NA	NA	No	Yes	Short		No
Exp3	TITAN Krios IP	Tomogram	1.593			Candidatus Arthromitus sp. strain SFB-mouse-NL	Rattus norvegicus F344	2.02477	542.303	NA	Stage 1	NA	NA	NA	NA	NA	NA	NA	NA	NA			NA
Exp2	TITAN Krios UZH	Tomogram	1.75			Candidatus Arthromitus sp. strain SFB-mouse-NL	Mus musculus C57BL/6J	2.3	424.278	NA	Stage 1	NA	Yes	No	NA	NA	NA	NA	No	No			No
Exp5	Tecnai F20	Projection Image	-			Candidatus Arthromitus sp. strain SFB-rat-Yit	Rattus norvegicus F344	1.51793	NA	NA	UD	NA	NA	No	NA	NA	NA	NA	No	No			Decorated
Exp4	TITAN Krios IP	Tomogram	2.005			Candidatus Arthromitus sp. strain SFB-mouse-NL	Rattus norvegicus F344	2.26136	434.822	NA	Stage 2	No HLL	NA	NA	NA	NA	NA	NA	NA	NA			NA
Exp4	TITAN Krios IP	Tomogram	2.005			Candidatus Arthromitus sp. strain SFB-rat-Yit	Rattus norvegicus F344	32.7844	439.568	NA	Stage 5	NA	Yes	No	NA	NA	NA	NA	No	No			No				Yes
Exp1	TITAN Krios UZH	Tomogram	1.75			Candidatus Arthromitus sp. strain SFB-mouse-NL	Mus musculus C57BL/6J	7.7	440.613	NA	Stage 5	NA	Yes	No	NA	NA	NA	NA	No	No			No
Exp1	TITAN Krios UZH	Tomogram	1.75			Candidatus Arthromitus sp. strain SFB-mouse-NL	Mus musculus C57BL/6J	2.2	442.134	NA	Stage 3	NA	Yes	No	NA	NA	NA	NA	No	No			No			Yes
Exp3	TITAN Krios IP	Tomogram	1.593			Candidatus Arthromitus sp. strain SFB-mouse-NL	Rattus norvegicus F344	2.03335	445.529	NA	Stage 2	No HLL	NA	NA	NA	NA	NA	NA	NA	NA			NA
Exp5	TITAN Krios IP	Projection Image	-			Candidatus Arthromitus sp. strain SFB-mouse-NL	Mus musculus C57BL/6J	30.2496	447.9	NA	Stage 4/5_UD	HLL	Yes	No	NA	NA	NA	NA	No	Yes	Short	Yes	No
Exp4	Tecnai F20	Projection Image	-			Candidatus Arthromitus sp. strain SFB-rat-Yit	Rattus norvegicus F344	11.9349	448.047	NA	Stage 4/5_UD	HLL	Yes	No	NA	NA	NA	NA	Yes	No			No
Exp3	TITAN Krios IP	Tomogram	1.593			Candidatus Arthromitus sp. strain SFB-mouse-NL	Rattus norvegicus F344	2.07092	498.731	NA	Stage 3	No HLL	NA	NA	NA	NA	NA	NA	NA	NA			NA
Exp4	TITAN Krios IP	Tomogram	2.005			Candidatus Arthromitus sp. strain SFB-mouse-NL	Rattus norvegicus F344	1.96715	455.849	NA	Stage 2	No HLL	NA	NA	NA	NA	NA	NA	NA	NA			NA
Exp1	TITAN Krios UZH	Tomogram	1.75			Candidatus Arthromitus sp. strain SFB-mouse-NL	Mus musculus C57BL/6J	2	456.244	NA	Stage 3	NA	No	No	NA	NA	NA	NA	No	No			No			Yes
Exp4	TITAN Krios IP	Projection Image	-			Candidatus Arthromitus sp. strain SFB-mouse-NL	Rattus norvegicus F344	67.5057	457.207	NA	Stage 4/5_UD	HLL	NA	NA	NA	NA	NA	NA	NA	NA			NA
Exp3	TITAN Krios IP	Tomogram	1.593			Candidatus Arthromitus sp. strain SFB-mouse-NL	Rattus norvegicus F344	2.07178	554.206	NA	Stage 2	No HLL	NA	NA	NA	NA	NA	NA	NA	NA			NA
Exp4	Tecnai F20	Projection Image	-			Candidatus Arthromitus sp. strain SFB-rat-Yit	Rattus norvegicus F344	25.256	464.552	NA	Stage 4/5_UD	HLL	Yes	No	NA	NA	NA	NA	No	No			No
Exp4	TITAN Krios UZH	Tomogram	2.21			Candidatus Arthromitus sp. strain SFB-mouse-NL	Mus musculus C57BL/6J	2	522.022	NA	Stage 3	NA	No	No	NA	NA	NA	NA	No	No			No			Yes
Exp4	Tecnai F20	Projection Image	-			Candidatus Arthromitus sp. strain SFB-mouse-NL	Rattus norvegicus F344	2.08	467.622	NA	Stage 2	No HLL	NA	NA	NA	NA	NA	NA	NA	NA			NA
Exp2	TITAN Krios UZH	Tomogram	1.75			Candidatus Arthromitus sp. strain SFB-mouse-NL	Mus musculus C57BL/6J	3.3	468.309	NA	Stage 5	NA	Yes	No	NA	NA	NA	NA	No	Yes	Long		No
Exp4	TITAN Krios IP	Projection Image	-			Candidatus Arthromitus sp. strain SFB-rat-Yit	Rattus norvegicus F344	11.3902	469.677	NA	Stage 4	NA	Yes	No	NA	NA	NA	NA	No	Yes	Long		No
Exp3	TITAN Krios IP	Tomogram	1.593			Candidatus Arthromitus sp. strain SFB-mouse-NL	Rattus norvegicus F344	2.08936	423.575	NA	Stage 1	No HLL	NA	NA	NA	NA	NA	NA	NA	NA			NA
Exp3	TITAN Krios IP	Projection Image	-			Candidatus Arthromitus sp. strain SFB-mouse-NL	Rattus norvegicus F344	2.18289	478.266	NA	Stage 2	No HLL	NA	NA	NA	NA	NA	NA	NA	NA			NA
Exp3	Tecnai F20	Projection Image	-			Candidatus Arthromitus sp. strain SFB-mouse-NL	Rattus norvegicus F344	2.23239	479.408	NA	Stage 1	No HLL	NA	NA	NA	NA	NA	NA	NA	NA			NA
Exp3	TITAN Krios IP	Projection Image	-			Candidatus Arthromitus sp. strain SFB-mouse-NL	Rattus norvegicus F344	2.04926	480.616	NA	Stage 2	No HLL	NA	NA	NA	NA	NA	NA	NA	NA			NA
Exp4	Tecnai F20	Projection Image	-			Candidatus Arthromitus sp. strain SFB-mouse-NL	Mus musculus C57BL/6J	8.1403	490.729	NA	Stage 4/5_UD	HLL	Yes	No	NA	NA	NA	NA	No	No			No
Exp2	TITAN Krios UZH	Tomogram	1.75			Candidatus Arthromitus sp. strain SFB-mouse-NL	Mus musculus C57BL/6J	6	491.01	NA	Stage 4/5_UD	NA	Yes	No	NA	NA	NA	NA	No	No			No
Exp1	Tecnai F20	Projection Image	-			Candidatus Arthromitus sp. strain SFB-mouse-NL	Rattus norvegicus F344	2.17604	491.851	NA	Stage 3	No HLL	NA	NA	NA	NA	NA	NA	NA	NA			NA
Exp3	TITAN Krios IP	Tomogram	2.005			Candidatus Arthromitus sp. strain SFB-rat-Yit	Rattus norvegicus F344	25.6562	494.306	NA	Stage 5	NA	Yes	No	NA	NA	NA	NA	Yes	No			No				Yes
Exp4	TITAN Krios UZH	Tomogram	1.75	7		Candidatus Arthromitus sp. strain SFB-mouse-NL	Mus musculus C57BL/6J	5.1	497.901	NA	Stage 5	NA	Yes	No	NA	NA	NA	NA	Yes	Yes	Long		Decorated	EMD-52671 (tip)
Exp3	TITAN Krios IP	Tomogram	1.593			Candidatus Arthromitus sp. strain SFB-mouse-NL	Rattus norvegicus F344	2.14225	529.457	NA	Stage 2	No HLL	NA	NA	NA	NA	NA	NA	NA	NA			NA
Exp4	TITAN Krios UZH	Tomogram	1.75			Candidatus Arthromitus sp. strain SFB-mouse-NL	Mus musculus C57BL/6J	2.1	501.808	NA	Stage 2	NA	Yes	No	Yes	Yes	NA	NA	No	No			No
Exp4	TITAN Krios UZH	Tomogram	1.75			Candidatus Arthromitus sp. strain SFB-mouse-NL	Mus musculus C57BL/6J	2.1	NA	NA	NA	NA	Yes	No	NA	NA	NA	NA	No	No			Decorated
Exp1	Tecnai F20	Projection Image	-			Candidatus Arthromitus sp. strain SFB-mouse-NL	Rattus norvegicus F344	2.1	503.401	NA	Stage 3	No HLL	NA	NA	NA	NA	NA	NA	NA	NA			NA
Exp1	TITAN Krios UZH	Tomogram	1.75			Candidatus Arthromitus sp. strain SFB-mouse-NL	Mus musculus C57BL/6J	9	504.416	NA	Stage 4/5_UD	NA	Yes	No	NA	NA	NA	NA	Yes	No			No
Exp3	TITAN Krios IP	Tomogram	1.593			Candidatus Arthromitus sp. strain SFB-mouse-NL	Rattus norvegicus F344	2.17369	561.954	NA	Stage 3	No HLL	NA	NA	NA	NA	NA	NA	NA	NA			NA
Exp5	Tecnai F20	Projection Image	-			Candidatus Arthromitus sp. strain SFB-rat-Yit	Rattus norvegicus F344	30.1231	510.309	NA	Stage 4/5_UD	HLL	Yes	No	NA	NA	NA	NA	Yes	No			No
Exp2	Tecnai F20	Projection Image	-			Candidatus Arthromitus sp. strain SFB-mouse-NL	Rattus norvegicus F344	28.1873	511.015	NA	Stage 4/5_UD	HLL	NA	NA	NA	NA	NA	NA	NA	NA			NA
Exp2	Tecnai F20	Projection Image	-			Candidatus Arthromitus sp. strain SFB-mouse-NL	Rattus norvegicus F344	30.2232	511.042	NA	Stage 4/5_UD	HLL	NA	NA	NA	NA	NA	NA	NA	NA			NA
Exp1	Tecnai F20	Projection Image	-			Candidatus Arthromitus sp. strain SFB-rat-Yit	Rattus norvegicus F344	2.3404	511.584	NA	Stage 1	No HLL	Yes	No	NA	NA	NA	NA	No	No			Undecorated
Exp3	Tecnai F20	Projection Image	-			Candidatus Arthromitus sp. strain SFB-mouse-NL	Rattus norvegicus F344	42.3402	511.587	NA	Stage 4/5_UD	HLL	NA	NA	NA	NA	NA	NA	NA	NA			NA
Exp7	TITAN Krios IP	Tomogram	2.005			Candidatus Arthromitus sp. strain SFB-mouse-NL	Mus musculus C57BL/6J	2.04051	512.126	NA	Stage 3	NA	Yes	Yes	NA	NA	NA	NA	No	No			No
Exp4	TITAN Krios IP	Projection Image	-			Candidatus Arthromitus sp. strain SFB-mouse-NL	Rattus norvegicus F344	2.41	512.33	NA	Stage 3	No HLL	NA	NA	NA	NA	NA	NA	NA	NA			NA
Exp2	TITAN Krios UZH	Tomogram	1.75			Candidatus Arthromitus sp. strain SFB-mouse-NL	Mus musculus C57BL/6J	6.1	514.582	NA	Stage 5	NA	Yes	No	NA	NA	NA	NA	No	No			No
Exp4	Tecnai F20	Projection Image	-			Candidatus Arthromitus sp. strain SFB-mouse-NL	Rattus norvegicus F344	2.51588	517.343	NA	Stage 2	No HLL	NA	NA	NA	NA	NA	NA	NA	NA			NA
Exp4	TITAN Krios UZH	Tomogram	1.75			Candidatus Arthromitus sp. strain SFB-mouse-NL	Mus musculus C57BL/6J	2.2	466.736	NA	Stage 1	NA	Yes	No	NA	NA	NA	NA	No	No			No
Exp4	TITAN Krios UZH	Tomogram	2.21	8.84		Candidatus Arthromitus sp. strain SFB-mouse-NL	Mus musculus C57BL/6J	2.3	670.218	147.135	Stage 3	NA	No	No	NA	Yes	NA	NA	No	No			No	EMD-52680 (tip)		Yes
Exp3	Tecnai F20	Projection Image	-			Candidatus Arthromitus sp. strain SFB-mouse-NL	Rattus norvegicus F344	37.9339	522.599	NA	Stage 4/5_UD	HLL	NA	NA	NA	NA	NA	NA	NA	NA			NA
Exp5	TITAN Krios IP	Projection Image	-			Candidatus Arthromitus sp. strain SFB-mouse-NL	Mus musculus C57BL/6J	8.07414	525.839	NA	Stage 4	HLL	Yes	No	NA	NA	NA	NA	No	Yes	Both		No
Exp4	TITAN Krios UZH	Tomogram	2.21			Candidatus Arthromitus sp. strain SFB-mouse-NL	Mus musculus C57BL/6J	7	527.804	NA	Stage 4/5_UD	NA	Yes	No	NA	NA	NA	NA	No	Yes	Long		No
Exp4	Tecnai F20	Projection Image	-			Candidatus Arthromitus sp. strain SFB-mouse-NL	Rattus norvegicus F344	34.5225	528.225	NA	Stage 4/5_UD	HLL	NA	NA	NA	NA	NA	NA	NA	NA			NA
Exp3	TITAN Krios IP	Tomogram	1.593			Candidatus Arthromitus sp. strain SFB-mouse-NL	Rattus norvegicus F344	2.20774	461.168	NA	Stage 2	No HLL	NA	NA	NA	NA	NA	NA	NA	NA			NA
Exp3	TITAN Krios IP	Tomogram	1.593			Candidatus Arthromitus sp. strain SFB-mouse-NL	Rattus norvegicus F344	2.2736	409.397	NA	Stage 2	No HLL	NA	NA	NA	NA	NA	NA	NA	NA			NA
Exp5	TITAN Krios IP	Projection Image	-			Candidatus Arthromitus sp. strain SFB-mouse-NL	Mus musculus C57BL/6J	12.3296	533.506	NA	Stage 5	HLL	Yes	No	NA	NA	NA	NA	No	Yes	Long	Yes	No
Exp4	TITAN Krios UZH	Tomogram	2.21	8.84		Candidatus Arthromitus sp. strain SFB-mouse-NL	Mus musculus C57BL/6J	2.3	NA	NA	NA	NA	No	No	Yes	Yes	NA	NA	No	No			No	EMD-52667 (tip)
Exp7	TITAN Krios IP	Tomogram	2.005	8.02		Candidatus Arthromitus sp. strain SFB-mouse-NL	Mus musculus C57BL/6J	2.15138	588.242	162.801	Stage 1	NA	Yes	No	NA	Yes	NA	NA	No	No			No	EMD-52685 (tip)	Yes		Yes
Exp4	TITAN Krios UZH	Tomogram	1.75			Candidatus Arthromitus sp. strain SFB-mouse-NL	Mus musculus C57BL/6J	5.5	536.351	NA	Stage 5	NA	Yes	No	NA	NA	NA	NA	No	Yes	Short		No
Exp3	TITAN Krios IP	Tomogram	1.2525			Candidatus Arthromitus sp. strain SFB-mouse-NL	Rattus norvegicus F344	2.36898	532.271	NA	Stage 2	No HLL	NA	NA	NA	NA	NA	NA	NA	NA			NA
Exp2	TITAN Krios UZH	Tomogram	1.75			Candidatus Arthromitus sp. strain SFB-mouse-NL	Mus musculus C57BL/6J	5.3	547.164	NA	Stage 4/5_UD	NA	Yes	No	NA	NA	NA	NA	No	No			Undecorated
Exp4	TITAN Krios IP	Tomogram	1.59	6.36		Candidatus Arthromitus sp. strain SFB-mouse-NL	Rattus norvegicus F344	2.28	547.941	NA	Stage 2	No HLL	NA	NA	NA	NA	NA	NA	NA	NA			NA	EMD-52701 (tip)
Exp1	TITAN Krios UZH	Tomogram	1.75			Candidatus Arthromitus sp. strain SFB-mouse-NL	Mus musculus C57BL/6J	2.2	UD	NA	UD	NA	NA	No	NA	NA	NA	NA	No	No			No
Exp5	Tecnai F20	Projection Image	-			Candidatus Arthromitus sp. strain SFB-rat-Yit	Rattus norvegicus F344	42.849	550.305	NA	Stage 4/5_UD	HLL	NA	No	NA	NA	NA	NA	No	No			No
Exp2	TITAN Krios UZH	Tomogram	1.75			Candidatus Arthromitus sp. strain SFB-mouse-NL	Mus musculus C57BL/6J	9.4	550.778	NA	Stage 4	NA	Yes	No	NA	NA	NA	NA	No	No			No	EMD-54608 (tip)		Yes	Yes
Exp7	TITAN Krios IP	Tomogram	2.005	8.02		Candidatus Arthromitus sp. strain SFB-mouse-NL	Mus musculus C57BL/6J	2.21	UD	NA	UD	NA	NA	No	NA	NA	NA	NA	No	No			No	EMD-52697 (tip)
Exp4	TITAN Krios IP	Tomogram	2.005			Candidatus Arthromitus sp. strain SFB-mouse-NL	Rattus norvegicus F344	2.39365	551.942	NA	Stage 1	No HLL	NA	NA	NA	NA	NA	NA	NA	NA			NA
Exp1	TITAN Krios UZH	Tomogram	1.75			Candidatus Arthromitus sp. strain SFB-mouse-NL	Mus musculus C57BL/6J	4.8	552.215	NA	Stage 4/5_UD	NA	Yes	No	NA	NA	NA	NA	No	No			No
Exp4	Tecnai F20	Projection Image	-			Candidatus Arthromitus sp. strain SFB-mouse-NL	Mus musculus C57BL/6J	2.23988	552.471	NA	Stage 1	No HLL	Yes	No	NA	NA	NA	NA	No	No			Undecorated
Exp3	TITAN Krios IP	Tomogram	1.593			Candidatus Arthromitus sp. strain SFB-mouse-NL	Rattus norvegicus F344	2.54525	580.73	NA	Stage 2	No HLL	NA	NA	NA	NA	NA	NA	NA	NA			NA
Exp4	TITAN Krios UZH	Tomogram	1.75			Candidatus Arthromitus sp. strain SFB-mouse-NL	Mus musculus C57BL/6J	2.4	560.466	NA	Stage 4	NA	Yes	No	NA	NA	NA	NA	No	No			No
Exp7	TITAN Krios IP	Projection Image	-			Candidatus Arthromitus sp. strain SFB-mouse-NL	Mus musculus C57BL/6J	2.29579	UD	NA	UD	NA	NA	No	NA	NA	NA	NA	No	No			No
Exp3	TITAN Krios IP	Tomogram	1.593			Candidatus Arthromitus sp. strain SFB-mouse-NL	Rattus norvegicus F344	2.61894	471.416	NA	Stage 2	No HLL	NA	NA	NA	NA	NA	NA	NA	NA			NA
Exp4	TITAN Krios IP	Projection Image	-			Candidatus Arthromitus sp. strain SFB-mouse-NL	Rattus norvegicus F344	2.18121	561.999	NA	Stage 1	No HLL	NA	NA	NA	NA	NA	NA	NA	NA			NA
Exp4	TITAN Krios UZH	Tomogram	1.75			Candidatus Arthromitus sp. strain SFB-mouse-NL	Mus musculus C57BL/6J	2.5	566.099	NA	Stage 4/5_UD	NA	Yes	No	NA	Yes	NA	NA	No	No			No
Exp4	TITAN Krios UZH	Tomogram	2.21	8.84		Candidatus Arthromitus sp. strain SFB-mouse-NL	Mus musculus C57BL/6J	2.3	NA	NA	NA	HLL	NA	NA	NA	NA	NA	No	NA	NA			NA	EMD-52679 (distal end)
Exp5	Tecnai F20	Projection Image	-			Candidatus Arthromitus sp. strain SFB-rat-Yit	Rattus norvegicus F344	23.0831	566.365	NA	Stage 4/5_UD	HLL	Yes	No	NA	NA	NA	NA	Yes	No			No
Exp3	Tecnai F20	Projection Image	-			Candidatus Arthromitus sp. strain SFB-mouse-NL	Mus musculus C57BL/6J	2.16177	570.037	NA	Stage 2	No HLL	Yes	No	NA	NA	NA	NA	No	No			No
Exp7	TITAN Krios IP	Tomogram	2.005			Candidatus Arthromitus sp. strain SFB-mouse-NL	Mus musculus C57BL/6J	2.25605	538.947	NA	Stage 1	No HLL	Yes	No	NA	NA	NA	No	No	Yes	Long		No
Exp3	TITAN Krios IP	Tomogram	2.005			Candidatus Arthromitus sp. strain SFB-mouse-NL	Rattus norvegicus F344	9.08183	588.076	NA	Stage 5	NA	NA	NA	NA	NA	NA	NA	NA	NA			NA
Exp4	TITAN Krios UZH	Tomogram	1.75	7		Candidatus Arthromitus sp. strain SFB-mouse-NL	Mus musculus C57BL/6J	4.8	551.538	NA	Stage 5	NA	Yes	No	NA	NA	NA	NA	No	Yes	Short		No	EMD-52682 (tip)		Yes
Exp4	TITAN Krios IP	Tomogram	2.005			Candidatus Arthromitus sp. strain SFB-mouse-NL	Rattus norvegicus F344	2.26313	575.109	NA	Stage 2	No HLL	NA	NA	NA	NA	NA	NA	NA	NA			NA
Exp4	TITAN Krios IP	Tomogram	2.005			Candidatus Arthromitus sp. strain SFB-mouse-NL	Rattus norvegicus F344	36.0106	578.785	NA	Stage 5	NA	NA	NA	NA	NA	NA	NA	NA	NA			NA
Exp4	TITAN Krios UZH	Tomogram	1.75			Candidatus Arthromitus sp. strain SFB-mouse-NL	Mus musculus C57BL/6J	2.8	565.358	NA	Stage 4/5_UD	NA	Yes	No	NA	NA	NA	NA	No	Yes	Short		No
Exp3	TITAN Krios IP	Tomogram	2.005			Candidatus Arthromitus sp. strain SFB-mouse-NL	Rattus norvegicus F344	10.1947	644.473	NA	Stage 4	NA	NA	NA	NA	NA	NA	NA	NA	NA			NA
Exp6	TITAN Krios IP	Projection Image	-			Candidatus Arthromitus sp. strain SFB-mouse-NL	Mus musculus C57BL/6J	2.09478	581.529	NA	Stage 1	No HLL	Yes	Yes	NA	NA	NA	NA	No	No		Yes	No
Exp3	Tecnai F20	Projection Image	-			Candidatus Arthromitus sp. strain SFB-mouse-NL	Mus musculus C57BL/6J	12.6855	570.549	NA	Stage 4/5_UD	HLL	Yes	No	NA	NA	NA	NA	Yes	Yes	Long		No
Exp4	TITAN Krios UZH	Tomogram	2.21			Candidatus Arthromitus sp. strain SFB-mouse-NL	Mus musculus C57BL/6J	2.3	UD	NA	UD	NA	NA	No	NA	NA	NA	NA	No	No			No
Exp3	TITAN Krios IP	Tomogram	2.005			Candidatus Arthromitus sp. strain SFB-mouse-NL	Rattus norvegicus F344	14.69	301.019	NA	Stage 5	NA	NA	NA	NA	NA	NA	NA	NA	NA			NA
Exp3	Tecnai F20	Projection Image	-			Candidatus Arthromitus sp. strain SFB-mouse-NL	Mus musculus C57BL/6J	2.66816	573.69	NA	Stage 4/5_UD	HLL	Yes	No	NA	NA	NA	NA	No	Yes	Long		No
Exp2	TITAN Krios UZH	Tomogram	1.75			Candidatus Arthromitus sp. strain SFB-mouse-NL	Mus musculus C57BL/6J	9.6	579.478	134.038	Stage 4	NA	Yes	No	NA	NA	NA	NA	Yes	Yes	Long		No			Yes
Exp4	TITAN Krios UZH	Tomogram	2.21			Candidatus Arthromitus sp. strain SFB-mouse-NL	Mus musculus C57BL/6J	15	582.708	NA	Stage 5	NA	Yes	No	NA	NA	NA	NA	No	Yes	Long		No			Yes	Yes
Exp4	Tecnai F20	Projection Image	-			Candidatus Arthromitus sp. strain SFB-mouse-NL	Rattus norvegicus F344	2.37669	594.34	NA	Stage 1	No HLL	NA	NA	NA	NA	NA	NA	NA	NA			NA
Exp4	Tecnai F20	Projection Image	-			Candidatus Arthromitus sp. strain SFB-mouse-NL	Rattus norvegicus F344	48.7558	595.69	NA	Stage 4/5_UD	HLL	NA	NA	NA	NA	NA	NA	NA	NA			NA
Exp5	TITAN Krios IP	Tomogram	2.005	8.02	4.01	Candidatus Arthromitus sp. strain SFB-rat-Yit	Rattus norvegicus F344	2.57559	611.781	NA	Stage 1	No HLL	Yes	No	NA	Yes	NA	NA	Yes	No			No	EMD-52684 (tip); EMD-52698 (distal end)				Vesicle diameter could not be measured
Exp4	TITAN Krios UZH	Tomogram	1.75			Candidatus Arthromitus sp. strain SFB-mouse-NL	Mus musculus C57BL/6J	2.4	UD	NA	Stage 4	NA	Yes	No	NA	NA	NA	NA	No	No			No
Exp4	TITAN Krios IP	Tomogram	2.005			Candidatus Arthromitus sp. strain SFB-mouse-NL	Rattus norvegicus F344	2.10663	615.043	NA	Stage 2	No HLL	NA	NA	NA	NA	NA	NA	NA	NA			NA
Exp2	TITAN Krios UZH	Tomogram	1.75	7		Candidatus Arthromitus sp. strain SFB-mouse-NL	Mus musculus C57BL/6J	15.6	591.766	211.709	Stage 5	NA	Yes	No	NA	NA	NA	NA	Yes	Yes	Long		No	EMD-52678 (tip)		Yes	Yes
Exp1	TITAN Krios UZH	Tomogram	1.75	7		Candidatus Arthromitus sp. strain SFB-mouse-NL	Mus musculus C57BL/6J	2.4	UD	NA	UD	NA	NA	No	NA	NA	NA	NA	No	No			Undecorated	EMD-52675 (tip)
Exp7	TITAN Krios IP	Projection Image	-			Candidatus Arthromitus sp. strain SFB-mouse-NL	Mus musculus C57BL/6J	2.13875	619.358	NA	Stage 2	No HLL	Yes	No	NA	NA	NA	NA	No	No			Decorated
Exp4	TITAN Krios IP	Tomogram	2.005			Candidatus Arthromitus sp. strain SFB-mouse-NL	Rattus norvegicus F344	25.7273	622.321	NA	Stage 4/5_UD	NA	NA	NA	NA	NA	NA	NA	NA	NA			NA
Exp1	TITAN Krios UZH	Tomogram	1.75			Candidatus Arthromitus sp. strain SFB-mouse-NL	Mus musculus C57BL/6J	10	627.166	NA	Stage 4	NA	Yes	No	NA	NA	NA	NA	Yes	No			No
Exp4	TITAN Krios UZH	Tomogram	1.75			Candidatus Arthromitus sp. strain SFB-mouse-NL	Mus musculus C57BL/6J	2	592.9	NA	Stage 1	NA	Yes	No	NA	NA	NA	NA	No	Yes	Short		No
Exp7	TITAN Krios IP	Tomogram	2.005	8.02		Candidatus Arthromitus sp. strain SFB-mouse-NL	Mus musculus C57BL/6J	2.40014	NA	NA	NA	No HLL	NA	Yes	NA	NA	NA	Yes	NA	NA			NA	EMD-52696 (distal end)
Exp4	TITAN Krios IP	Projection Image	-			Candidatus Arthromitus sp. strain SFB-mouse-NL	Rattus norvegicus F344	44.7058	630.701	NA	Stage 5	HLL	NA	NA	NA	NA	NA	NA	NA	NA			NA
Exp4	TITAN Krios IP	Tomogram	2.005			Candidatus Arthromitus sp. strain SFB-mouse-NL	Rattus norvegicus F344	2.45835	632.557	NA	Stage 3	No HLL	NA	NA	NA	NA	NA	NA	NA	NA			NA
Exp4	Tecnai F20	Projection Image	-			Candidatus Arthromitus sp. strain SFB-mouse-NL	Mus musculus C57BL/6J	3.86866	636.116	NA	Stage 4/5_UD	HLL	Yes	No	NA	NA	NA	NA	No	No		Yes	No
Exp4	TITAN Krios UZH	Tomogram	2.21	8.84		Candidatus Arthromitus sp. strain SFB-mouse-NL	Mus musculus C57BL/6J	3.1	614.575	154.301	Stage 3	NA	Yes	Yes	NA	NA	NA	NA	No	Yes	Short		No	EMD-52676 (tip)	Yes	Yes	Yes
Exp3	TITAN Krios IP	Tomogram	2.005			Candidatus Arthromitus sp. strain SFB-mouse-NL	Rattus norvegicus F344	30.4923	180.529	NA	Stage 5	NA	NA	NA	NA	NA	NA	NA	NA	NA			NA
Exp4	TITAN Krios IP	Tomogram	2.005			Candidatus Arthromitus sp. strain SFB-mouse-NL	Rattus norvegicus F344	6.76228	649.553	NA	Stage 4/5_UD	NA	NA	NA	NA	NA	NA	NA	NA	NA			NA
Exp7	TITAN Krios IP	Tomogram	2.005			Candidatus Arthromitus sp. strain SFB-mouse-NL	Mus musculus C57BL/6J	2.45084	NA	NA	NA	NA	NA	Yes	NA	Yes	NA	NA	No	NA			No
Exp4	TITAN Krios UZH	Tomogram	1.75			Candidatus Arthromitus sp. strain SFB-mouse-NL	Mus musculus C57BL/6J	3.1	420.79	NA	Stage 2	NA	Yes	No	NA	NA	Yes	NA	No	No			No
Exp4	TITAN Krios UZH	Tomogram	2.21			Candidatus Arthromitus sp. strain SFB-mouse-NL	Mus musculus C57BL/6J	4.3	615.723	NA	Stage 4/5_UD	NA	Yes	No	NA	NA	NA	NA	No	Yes	Both		No	EMD-54605 (tip)
Exp2	TITAN Krios UZH	Tomogram	1.75			Candidatus Arthromitus sp. strain SFB-mouse-NL	Mus musculus C57BL/6J	3.7	672.049	NA	Stage 4/5_UD	NA	Yes	No	NA	NA	NA	NA	No	No			No
Exp4	TITAN Krios UZH	Tomogram	2.21			Candidatus Arthromitus sp. strain SFB-mouse-NL	Mus musculus C57BL/6J	3.2	518.707	NA	Stage 4	NA	Yes	No	NA	NA	NA	NA	No	No			No
Exp4	TITAN Krios UZH	Tomogram	2.21	8.84		Candidatus Arthromitus sp. strain SFB-mouse-NL	Mus musculus C57BL/6J	3.3	549.479	NA	Stage 4	NA	No	No	NA	NA	NA	NA	No	No			No	EMD-52683 (tip)		Yes		Potential transitional stage between Stage 3 and Stag e4
Exp4	TITAN Krios UZH	Tomogram	1.75			Candidatus Arthromitus sp. strain SFB-mouse-NL	Mus musculus C57BL/6J	3.4	541.156	NA	Stage 4/5_UD	NA	No	No	NA	NA	NA	NA	No	No			Undecorated
Exp4	TITAN Krios IP	Tomogram	2.005			Candidatus Arthromitus sp. strain SFB-mouse-NL	Rattus norvegicus F344	5.20637	683.928	NA	Stage 4/5_UD	HLL	NA	NA	NA	NA	NA	NA	NA	NA			NA
Exp4	TITAN Krios UZH	Tomogram	2.21	8.84	4.42	Candidatus Arthromitus sp. strain SFB-mouse-NL	Mus musculus C57BL/6J	2.7	630.209	130.809	Stage 2	NA	Yes	Yes	NA	Yes	NA	NA	Yes	Yes	Short		No	EMD-52655 (tip)	Yes		Yes
Exp3	Tecnai F20	Projection Image	-			Candidatus Arthromitus sp. strain SFB-mouse-NL	Mus musculus C57BL/6J	7.33107	685.751	NA	Stage 4/5_UD	HLL	Yes	No	NA	NA	NA	NA	No	No		Yes	No
Exp4	TITAN Krios IP	Tomogram	2.005	8.02		Candidatus Arthromitus sp. strain SFB-mouse-NL	Rattus norvegicus F344	2.09471	690.278	NA	Stage 1	No HLL	NA	NA	NA	NA	NA	NA	NA	NA			NA	EMD-52700 (tip)
Exp2	TITAN Krios UZH	Tomogram	1.75			Candidatus Arthromitus sp. strain SFB-mouse-NL	Mus musculus C57BL/6J	5.3	694.062	NA	Stage 4	NA	No	No	NA	NA	NA	NA	No	No			No
Exp4	TITAN Krios UZH	Tomogram	1.75			Candidatus Arthromitus sp. strain SFB-mouse-NL	Mus musculus C57BL/6J	3.4	582.935	NA	Stage 5	NA	Yes	No	NA	NA	NA	NA	Yes	No			No
Exp4	Tecnai F20	Projection Image	-			Candidatus Arthromitus sp. strain SFB-mouse-NL	Mus musculus C57BL/6J	2.48666	638.606	NA	Stage 2	No HLL	Yes	No	NA	NA	NA	NA	No	Yes	Short		No
Exp4	TITAN Krios UZH	Tomogram	2.21	8.84	4.42	Candidatus Arthromitus sp. strain SFB-mouse-NL	Mus musculus C57BL/6J	12	665.674	210.46	Stage 4	NA	Yes	No	NA	NA	NA	NA	No	Yes	Long		No	EMD-52677 (tip)		Yes	Yes
Exp4	TITAN Krios UZH	Tomogram	1.75			Candidatus Arthromitus sp. strain SFB-mouse-NL	Mus musculus C57BL/6J	5.5	678.448	NA	Stage 4/5_UD	NA	Yes	No	NA	NA	NA	NA	No	Yes	Long		No
Exp3	Tecnai F20	Projection Image	-			Candidatus Arthromitus sp. strain SFB-mouse-NL	Mus musculus C57BL/6J	2.35975	718.526	NA	Stage 4/5_UD	HLL	Yes	No	NA	NA	NA	NA	No	No			No
Exp4	Tecnai F20	Projection Image	-			Candidatus Arthromitus sp. strain SFB-mouse-NL	Mus musculus C57BL/6J	3.21916	685.621	NA	Stage 4/5_UD	HLL	Yes	No	NA	NA	NA	NA	Yes	Yes	Long	Yes	No
Exp4	TITAN Krios UZH	Tomogram	2.21			Candidatus Arthromitus sp. strain SFB-mouse-NL	Mus musculus C57BL/6J	4.8	704.034	NA	Stage 5	NA	Yes	No	NA	NA	NA	NA	No	Yes	Long		No			Yes
Exp7	TITAN Krios IP	Tomogram	2.005			Candidatus Arthromitus sp. strain SFB-mouse-NL	Mus musculus C57BL/6J	2.46	UD	NA	UD	NA	NA	Yes	NA	NA	NA	NA	No	No			No
Exp4	TITAN Krios IP	Tomogram	2.005			Candidatus Arthromitus sp. strain SFB-mouse-NL	Rattus norvegicus F344	2.58348	736.109	NA	Stage 2	No HLL	NA	NA	NA	NA	NA	NA	NA	NA			NA
Exp3	Tecnai F20	Projection Image	-			Candidatus Arthromitus sp. strain SFB-mouse-NL	Mus musculus C57BL/6J	6.91607	736.272	NA	Stage 4/5_UD	HLL	Yes	No	NA	NA	NA	NA	Yes	No			No
Exp3	Tecnai F20	Projection Image	-			Candidatus Arthromitus sp. strain SFB-mouse-NL	Mus musculus C57BL/6J	2.47996	748.167	NA	Stage 3	No HLL	Yes	No	NA	NA	NA	NA	No	No			Decorated
Exp4	Tecnai F20	Projection Image	-			Candidatus Arthromitus sp. strain SFB-mouse-NL	Mus musculus C57BL/6J	13.8857	748.81	NA	Stage 4/5_UD	HLL	Yes	No	NA	NA	NA	NA	No	No		Yes	No
Exp4	Tecnai F20	Projection Image	-			Candidatus Arthromitus sp. strain SFB-mouse-NL	Mus musculus C57BL/6J	3.59971	760.803	NA	Stage 4/5_UD	HLL	No	No	NA	NA	NA	NA	No	No			No
Exp4	Tecnai F20	Projection Image	-			Candidatus Arthromitus sp. strain SFB-mouse-NL	Mus musculus C57BL/6J	13.8335	707.203	NA	Stage 4/5_UD	HLL	Yes	No	NA	NA	NA	NA	No	Yes	Short		No
Exp3	Tecnai F20	Projection Image	-			Candidatus Arthromitus sp. strain SFB-mouse-NL	Mus musculus C57BL/6J	10.7456	712.627	NA	Stage 4/5_UD	HLL	Yes	No	NA	NA	NA	NA	Yes	Yes	Short		No
Exp4	Tecnai F20	Projection Image	-			Candidatus Arthromitus sp. strain SFB-mouse-NL	Mus musculus C57BL/6J	2.34678	782.448	NA	Stage 2	No HLL	No	No	NA	NA	NA	NA	No	No			No
Exp4	TITAN Krios UZH	Tomogram	2.21	8.84		Candidatus Arthromitus sp. strain SFB-mouse-NL	Mus musculus C57BL/6J	2.5	NA	NA	NA	NA	NA	No	NA	Yes	NA	NA	No	No			No	EMD-52674 (tip)
Exp3	Tecnai F20	Projection Image	-			Candidatus Arthromitus sp. strain SFB-mouse-NL	Mus musculus C57BL/6J	2.67067	788.696	NA	Stage 1	No HLL	Yes	Yes	NA	NA	NA	NA	No	No			No
Exp3	Tecnai F20	Projection Image	-			Candidatus Arthromitus sp. strain SFB-mouse-NL	Mus musculus C57BL/6J	4.29291	798.124	NA	Stage 4/5_UD	HLL	Yes	No	NA	NA	NA	NA	No	No			Undecorated
Exp3	Tecnai F20	Projection Image	-			Candidatus Arthromitus sp. strain SFB-mouse-NL	Mus musculus C57BL/6J	2.33631	716.092	NA	Stage 4/5_UD	HLL	Yes	No	NA	NA	NA	NA	No	Yes	Short		Undecorated
Exp4	Tecnai F20	Projection Image	-			Candidatus Arthromitus sp. strain SFB-mouse-NL	Mus musculus C57BL/6J	5.39606	727.117	NA	Stage 4/5_UD	HLL	Yes	No	NA	NA	NA	NA	No	Yes	Long	Yes	No
Exp4	Tecnai F20	Projection Image	-			Candidatus Arthromitus sp. strain SFB-mouse-NL	Mus musculus C57BL/6J	3.39708	845.183	NA	Stage 4/5_UD	HLL	Yes	No	NA	NA	NA	NA	No	No		Yes	No
Exp3	Tecnai F20	Projection Image	-			Candidatus Arthromitus sp. strain SFB-mouse-NL	Mus musculus C57BL/6J	10.8305	872.231	NA	Stage 4/5_UD	HLL	Yes	No	NA	NA	NA	NA	No	No			No
Exp4	Tecnai F20	Projection Image	-			Candidatus Arthromitus sp. strain SFB-mouse-NL	Mus musculus C57BL/6J	3.06589	872.815	NA	Stage 4/5_UD	HLL	Yes	No	NA	NA	NA	NA	No	No		Yes	No
Exp7	TITAN Krios IP	Projection Image	-			Candidatus Arthromitus sp. strain SFB-mouse-NL	Mus musculus C57BL/6J	2.65147	905.561	NA	Stage 4/5_UD	HLL	Yes	No	NA	NA	NA	NA	No	No			Decorated and Undecorated
Exp4	Tecnai F20	Projection Image	-			Candidatus Arthromitus sp. strain SFB-mouse-NL	Mus musculus C57BL/6J	9.03091	728.813	NA	Stage 4/5_UD	HLL	Yes	No	NA	NA	NA	NA	No	Yes	Long		No
Exp4	Tecnai F20	Projection Image	-			Candidatus Arthromitus sp. strain SFB-mouse-NL	Mus musculus C57BL/6J	4.33482	935.326	NA	Stage 4/5_UD	HLL	Yes	No	NA	NA	NA	NA	No	No			No
Exp4	Tecnai F20	Projection Image	-			Candidatus Arthromitus sp. strain SFB-mouse-NL	Mus musculus C57BL/6J	3.89676	764.954	NA	Stage 4/5_UD	HLL	Yes	No	NA	NA	NA	NA	No	Yes	Both		No
Exp4	TITAN Krios UZH	Tomogram	1.75			Candidatus Arthromitus sp. strain SFB-mouse-NL	Mus musculus C57BL/6J	4.5	777.644	NA	Stage 4	NA	Yes	No	NA	NA	NA	NA	No	Yes	Long		No
Exp6	TITAN Krios IP	Projection Image	-			Candidatus Arthromitus sp. strain SFB-mouse-NL	Mus musculus C57BL/6J	4.68759	803.282	NA	Stage 4	HLL	Yes	No	NA	NA	NA	NA	No	Yes	Long	Yes	No
Exp3	Tecnai F20	Projection Image	-			Candidatus Arthromitus sp. strain SFB-mouse-NL	Mus musculus C57BL/6J	2.68792	971.441	NA	Stage 2	No HLL	Yes	No	NA	NA	NA	NA	Yes	No			No
Exp3	Tecnai F20	Projection Image	-			Candidatus Arthromitus sp. strain SFB-mouse-NL	Mus musculus C57BL/6J	11.014	991.017	NA	Stage 4/5_UD	HLL	Yes	No	NA	NA	NA	NA	Yes	No		Short	No
Exp3	Tecnai F20	Projection Image	-			Candidatus Arthromitus sp. strain SFB-mouse-NL	Mus musculus C57BL/6J	2.6574	1059.77	NA	Stage 1	No HLL	Yes	No	NA	NA	NA	NA	No	No			Undecorated
Exp3	Tecnai F20	Projection Image	-			Candidatus Arthromitus sp. strain SFB-mouse-NL	Mus musculus C57BL/6J	2.62211	1096.25	NA	Stage 1	No HLL	No	No	NA	NA	NA	NA	No	No			Undecorated
Exp5	Tecnai F20	Projection Image	-			Candidatus Arthromitus sp. strain SFB-rat-Yit	Rattus norvegicus F344	1.53961	NA	NA	UD	UD	NA	No	NA	NA	NA	NA	No	No			Undecorated
Exp5	Tecnai F20	Projection Image	-			Candidatus Arthromitus sp. strain SFB-rat-Yit	Rattus norvegicus F344	1.85217	NA	NA	UD	UD	NA	Yes	NA	NA	NA	NA	No	No			Decorated
Exp5	Tecnai F20	Projection Image	-			Candidatus Arthromitus sp. strain SFB-rat-Yit	Rattus norvegicus F344	1.87886	NA	NA	UD	UD	NA	Yes	NA	NA	NA	NA	No	No			Undecorated
Exp3	TITAN Krios IP	Tomogram	2.005			Candidatus Arthromitus sp. strain SFB-mouse-NL	Rattus norvegicus F344	32.3472	236.349	NA	Stage 5	NA	NA	NA	NA	NA	NA	NA	NA	NA			NA
Exp5	Tecnai F20	Projection Image	-			Candidatus Arthromitus sp. strain SFB-rat-Yit	Rattus norvegicus F344	1.93451	NA	NA	UD	UD	NA	No	NA	NA	NA	NA	No	No			Decorated and Undecorated
Exp4	Tecnai F20	Projection Image	-			Candidatus Arthromitus sp. strain SFB-rat-Yit	Rattus norvegicus F344	1.93816	NA	NA	UD	UD	NA	Yes	NA	NA	NA	NA	No	No			Decorated
Exp3	TITAN Krios IP	Projection Image	-			Candidatus Arthromitus sp. strain SFB-rat-Yit	Rattus norvegicus F344	1.94266	NA	NA	UD	NA	NA	No	NA	NA	NA	NA	No	No			Decorated
Exp5	Tecnai F20	Projection Image	-			Candidatus Arthromitus sp. strain SFB-rat-Yit	Rattus norvegicus F344	1.96033	NA	NA	UD	No HLL	NA	No	NA	NA	NA	NA	No	No			Decorated
Exp3	TITAN Krios IP	Tomogram	2.005			Candidatus Arthromitus sp. strain SFB-rat-Yit	Rattus norvegicus F344	2.00692	NA	NA	UD	UD	NA	No	NA	NA	NA	NA	No	No			0		Yes		Yes
Exp4	Tecnai F20	Projection Image	-			Candidatus Arthromitus sp. strain SFB-rat-Yit	Rattus norvegicus F344	2.00701	NA	NA	UD	No HLL	NA	No	NA	NA	NA	NA	No	No			Decorated
Exp3	TITAN Krios IP	Tomogram	2.005	8.02		Candidatus Arthromitus sp. strain SFB-rat-Yit	Rattus norvegicus F344	2.01973	NA	NA	UD	No HLL	NA	No	NA	NA	Yes	NA	No	No			No	EMD-52691 (tip)
Exp3	TITAN Krios IP	Tomogram	2.005	8.02		Candidatus Arthromitus sp. strain SFB-rat-Yit	Rattus norvegicus F344	2.02818	NA	NA	UD	NA	NA	Yes	NA	NA	Yes	NA	No	No			Undecorated	EMD-52694 (tip)	Yes		Yes
Exp3	TITAN Krios IP	Tomogram	2.005	8.02		Candidatus Arthromitus sp. strain SFB-rat-Yit	Rattus norvegicus F344	2.03404	NA	NA	UD	UD	NA	No	NA	Yes	NA	NA	Yes	No			Decorated and Undecorated	EMD-52693 (tip)
Exp3	TITAN Krios IP	Projection Image	-			Candidatus Arthromitus sp. strain SFB-rat-Yit	Rattus norvegicus F344	2.03774	NA	NA	UD	NA	NA	No	NA	NA	NA	NA	No	No			Undecorated
Exp1	Tecnai F20	Projection Image	-			Candidatus Arthromitus sp. strain SFB-rat-Yit	Rattus norvegicus F344	2.04583	NA	NA	UD	No HLL	NA	Yes	NA	NA	NA	NA	No	No			Decorated and Undecorated
Exp4	TITAN Krios IP	Tomogram	2.005	8.02		Candidatus Arthromitus sp. strain SFB-rat-Yit	Rattus norvegicus F344	2.10918	NA	NA	UD	UD	NA	Yes	NA	Yes	NA	NA	No	No			Decorated	EMD-52856 (distal end)
Exp6	TITAN Krios IP	Projection Image	-			Candidatus Arthromitus sp. strain SFB-mouse-NL	Mus musculus C57BL/6J	2.30191	816.669	NA	Stage 2	No HLL	Yes	Yes	NA	NA	NA	NA	No	Yes	Long		No
Exp1	Tecnai F20	Projection Image	-			Candidatus Arthromitus sp. strain SFB-rat-Yit	Rattus norvegicus F344	2.1191	NA	NA	UD	No HLL	NA	Yes	NA	NA	NA	NA	Yes	No			No
Exp1	Tecnai F20	Projection Image	-			Candidatus Arthromitus sp. strain SFB-rat-Yit	Rattus norvegicus F344	2.13237	NA	NA	UD	No HLL	NA	Yes	NA	NA	NA	NA	No	No			Undecorated
Exp1	Tecnai F20	Projection Image	-			Candidatus Arthromitus sp. strain SFB-rat-Yit	Rattus norvegicus F344	2.14425	NA	NA	UD	No HLL	NA	Yes	NA	NA	NA	NA	No	No			Undecorated
Exp4	TITAN Krios IP	Tomogram	2.005	8.02		Candidatus Arthromitus sp. strain SFB-rat-Yit	Rattus norvegicus F344	2.15427	NA	NA	UD	NA	NA	Yes	Yes	Yes	NA	NA	No	No			Decorated	EMD-52692 (tip)
Exp5	TITAN Krios IP	Projection Image	-			Candidatus Arthromitus sp. strain SFB-rat-Yit	Rattus norvegicus F344	2.15	NA	NA	NA	No HLL	NA	NA	NA	NA	NA	NA	NA	NA			NA
Exp4	TITAN Krios IP	Tomogram	2.005			Candidatus Arthromitus sp. strain SFB-rat-Yit	Rattus norvegicus F344	2.17299	NA	NA	UD	No HLL	NA	No	NA	NA	NA	NA	No	No			Decorated and Undecorated
Exp4	TITAN Krios IP	Projection Image	-			Candidatus Arthromitus sp. strain SFB-rat-Yit	Rattus norvegicus F344	2.17568	NA	NA	UD	NA	NA	No	NA	NA	NA	NA	No	No			Decorated
Exp3	TITAN Krios IP	Tomogram	2.005			Candidatus Arthromitus sp. strain SFB-rat-Yit	Rattus norvegicus F344	2.18477	NA	NA	UD	No HLL	NA	Yes	NA	NA	NA	NA	No	No			Undecorated
Exp4	TITAN Krios IP	Tomogram	2.005			Candidatus Arthromitus sp. strain SFB-rat-Yit	Rattus norvegicus F344	2.20175	NA	NA	UD	No HLL	NA	Yes	NA	NA	NA	NA	No	No			Decorated
Exp4	TITAN Krios IP	Tomogram	2.005			Candidatus Arthromitus sp. strain SFB-rat-Yit	Rattus norvegicus F344	2.25987	NA	NA	UD	No HLL	NA	Yes	NA	NA	NA	NA	No	No			Decorated and Undecorated		Yes		Yes
Exp4	TITAN Krios IP	Projection Image	-			Candidatus Arthromitus sp. strain SFB-rat-Yit	Rattus norvegicus F344	2.31171	NA	NA	UD	NA	NA	Yes	NA	NA	NA	NA	Yes	No			Decorated
Exp3	Tecnai F20	Projection Image	-			Candidatus Arthromitus sp. strain SFB-mouse-NL	Mus musculus C57BL/6J	7.66002	912.734	NA	Stage 4/5_UD	HLL	Yes	No	NA	NA	NA	NA	Yes	Yes	Long	Yes	No
Exp4	Tecnai F20	Projection Image	-			Candidatus Arthromitus sp. strain SFB-mouse-NL	Mus musculus C57BL/6J	4.8963	954.195	NA	Stage 4/5_UD	HLL	Yes	No	NA	NA	NA	NA	No	Yes	Long	Yes	No
Exp3	Tecnai F20	Projection Image	-			Candidatus Arthromitus sp. strain SFB-mouse-NL	Mus musculus C57BL/6J	3.03385	955.498	NA	Stage 4/5_UD	HLL	Yes	No	NA	NA	NA	NA	No	Yes	Short		No
Exp4	TITAN Krios IP	Tomogram	2.005			Candidatus Arthromitus sp. strain SFB-rat-Yit	Rattus norvegicus F344	2.34415	434.026	NA	UD	No HLL	NA	No	NA	NA	NA	NA	No	No			No
Exp3	TITAN Krios IP	Tomogram	2.005			Candidatus Arthromitus sp. strain SFB-rat-Yit	Rattus norvegicus F344	2.35762	NA	NA	UD	No HLL	NA	No	NA	Yes	NA	NA	No	No			No		Yes		Yes
Exp2	Tecnai F20	Projection Image	-			Candidatus Arthromitus sp. strain SFB-rat-Yit	Rattus norvegicus F344	2.38295	NA	NA	UD	No HLL	NA	Yes	NA	NA	NA	NA	No	No			Decorated
Exp4	TITAN Krios IP	Tomogram	2.005	8.02		Candidatus Arthromitus sp. strain SFB-rat-Yit	Rattus norvegicus F344	2.38343	NA	NA	UD	UD	NA	No	Yes	Yes	NA	NA	No	No			Decorated	EMD-52690 (tip)
Exp4	Tecnai F20	Projection Image	-			Candidatus Arthromitus sp. strain SFB-rat-Yit	Rattus norvegicus F344	2.39669	NA	NA	UD	No HLL	NA	No	NA	NA	NA	NA	No	No			Undecorated
Exp4	TITAN Krios UZH	Tomogram	2.21			Candidatus Arthromitus sp. strain SFB-mouse-NL	Mus musculus C57BL/6J	2.5	UD	NA	UD	NA	NA	No	NA	Yes	NA	NA	No	No			No
Exp4	TITAN Krios IP	Tomogram	2.005	8.02		Candidatus Arthromitus sp. strain SFB-rat-Yit	Rattus norvegicus F344	2.42012	NA	NA	UD	No HLL	NA	Yes	NA	Yes	NA	NA	No	No			Decorated	EMD-52689 (tip)
Exp1	Tecnai F20	Projection Image	-			Candidatus Arthromitus sp. strain SFB-rat-Yit	Rattus norvegicus F344	2.4439	NA	NA	UD	UD	NA	No	NA	NA	NA	NA	No	No			Decorated and Undecorated
Exp3	TITAN Krios IP	Tomogram	2.005			Candidatus Arthromitus sp. strain SFB-rat-Yit	Rattus norvegicus F344	2.44439	NA	NA	UD	UD	NA	Yes	NA	NA	NA	NA	No	No			No
Exp4	TITAN Krios UZH	Tomogram	2.21	8.84		Candidatus Arthromitus sp. strain SFB-mouse-NL	Mus musculus C57BL/6J	2.7	UD	NA	Stage 3	NA	NA	No	NA	NA	Yes	NA	No	No			No	EMD-52669 (tip)	Yes		Yes
Exp4	TITAN Krios IP	Tomogram	2.005			Candidatus Arthromitus sp. strain SFB-rat-Yit	Rattus norvegicus F344	2.48415	NA	NA	UD	No HLL	NA	Yes	NA	NA	NA	NA	No	No			Decorated					Vesicle diameter could not be measured
Exp4	TITAN Krios UZH	Tomogram	2.21			Candidatus Arthromitus sp. strain SFB-mouse-NL	Mus musculus C57BL/6J	5	676.088	NA	Stage 4	NA	Yes	No	NA	NA	NA	NA	No	No			No			Yes
Exp6	TITAN Krios IP	Projection Image	-			Candidatus Arthromitus sp. strain SFB-mouse-NL	Mus musculus C57BL/6J	2.38466	970.541	NA	Stage 1	No HLL	Yes	No	NA	NA	NA	NA	No	Yes	Short		No
Exp4	TITAN Krios UZH	Tomogram	2.21	8.84		Candidatus Arthromitus sp. strain SFB-mouse-NL	Mus musculus C57BL/6J	2.3	NA	NA	NA	NA	Yes	No	Yes	NA	Yes	NA	Yes	Yes	Short		No	EMD-52673 (tip)
Exp4	TITAN Krios UZH	Tomogram	1.75			Candidatus Arthromitus sp. strain SFB-mouse-NL	Mus musculus C57BL/6J	2.7	UD	NA	UD	NA	NA	No	NA	NA	NA	NA	No	No			No
Exp4	TITAN Krios UZH	Tomogram	1.75			Candidatus Arthromitus sp. strain SFB-mouse-NL	Mus musculus C57BL/6J	2.9	UD	NA	Stage 3	NA	Yes	No	NA	NA	NA	NA	No	No			No
Exp1	TITAN Krios UZH	Tomogram	1.75			Candidatus Arthromitus sp. strain SFB-mouse-NL	Mus musculus C57BL/6J	3.9	UD	NA	Stage 4/5_UD	NA	No	No	NA	NA	NA	NA	No	No			No
Exp4	TITAN Krios UZH	Tomogram	2.21			Candidatus Arthromitus sp. strain SFB-mouse-NL	Mus musculus C57BL/6J	4	NA	NA	NA	NA	NA	No	Yes	Yes	NA	NA	No	No			No
Exp4	TITAN Krios UZH	Tomogram	1.75	7		Candidatus Arthromitus sp. strain SFB-mouse-NL	Mus musculus C57BL/6J	2.5	NA	NA	NA	NA	Yes	No	NA	NA	NA	NA	Yes	Yes	Both		Undecorated	EMD-52670 (tip)
Exp3	Tecnai F20	Projection Image	-			Candidatus Arthromitus sp. strain SFB-mouse-NL	Mus musculus C57BL/6J	2.18589	UD	NA	UD	No HLL	NA	No	NA	NA	NA	NA	Yes	Yes	Short		No
Exp1	TITAN Krios UZH	Tomogram	1.75			Candidatus Arthromitus sp. strain SFB-mouse-NL	Mus musculus C57BL/6J	6.6	UD	NA	Stage 4/5_UD	NA	Yes	No	NA	NA	NA	NA	No	No			No
Exp3	Tecnai F20	Projection Image	-			Candidatus Arthromitus sp. strain SFB-mouse-NL	Mus musculus C57BL/6J	7.26965	UD	NA	UD	NA	NA	No	NA	NA	NA	NA	No	No			No
Exp4	TITAN Krios UZH	Tomogram	2.21			Candidatus Arthromitus sp. strain SFB-mouse-NL	Mus musculus C57BL/6J	7	558.204	182.007	Stage 5	NA	Yes	No	NA	NA	NA	NA	No	No			No			Yes	Yes
Exp7	TITAN Krios IP	Tomogram	2.005	8.02		Candidatus Arthromitus sp. strain SFB-mouse-NL	Mus musculus C57BL/6J	2.51823	615.488	188.372	Stage 1	NA	Yes	Yes	NA	NA	NA	NA	No	No			Decorated	EMD-52687 (tip)	Yes		Yes
Exp4	TITAN Krios UZH	Tomogram	1.75			Candidatus Arthromitus sp. strain SFB-mouse-NL	Mus musculus C57BL/6J	7.5	627.568	NA	Stage 4/5_UD	NA	Yes	No	NA	NA	NA	NA	Yes	No			No
Exp4	TITAN Krios UZH	Tomogram	2.21			Candidatus Arthromitus sp. strain SFB-mouse-NL	Mus musculus C57BL/6J	8	679.844	NA	Stage 4/5_UD	NA	Yes	No	NA	NA	NA	NA	No	No			No
Exp4	TITAN Krios UZH	Tomogram	1.75			Candidatus Arthromitus sp. strain SFB-mouse-NL	Mus musculus C57BL/6J	2.3	UD	NA	UD	NA	NA	No	NA	NA	NA	NA	No	Yes	Short		No
Exp7	TITAN Krios IP	Projection Image	-			Candidatus Arthromitus sp. strain SFB-mouse-NL	Mus musculus C57BL/6J	2.366	UD	NA	UD	NA	NA	No	NA	NA	NA	NA	No	Yes	Short		Decorated
Exp4	Tecnai F20	Projection Image	-			Candidatus Arthromitus sp. strain SFB-mouse-NL	Mus musculus C57BL/6J	8.64593	784.127	NA	Stage 4/5_UD	HLL	NA	No	NA	NA	NA	NA	No	No		Yes	No
Exp3	Tecnai F20	Projection Image	-			Candidatus Arthromitus sp. strain SFB-mouse-NL	Mus musculus C57BL/6J	11.3196	UD	NA	UD	NA	NA	No	NA	NA	NA	NA	No	No			Undecorated
Exp3	Tecnai F20	Projection Image	-			Candidatus Arthromitus sp. strain SFB-mouse-NL	Mus musculus C57BL/6J	11.7103	735.927	NA	Stage 4/5_UD	HLL	NA	No	NA	NA	NA	NA	No	No			No
Exp4	Tecnai F20	Projection Image	-			Candidatus Arthromitus sp. strain SFB-mouse-NL	Mus musculus C57BL/6J	11.907	UD	NA	UD	NA	NA	No	NA	NA	NA	NA	No	No			No
Exp3	Tecnai F20	Projection Image	-			Candidatus Arthromitus sp. strain SFB-mouse-NL	Mus musculus C57BL/6J	12.9552	UD	NA	UD	NA	NA	No	NA	NA	NA	NA	No	No			No
Exp4	Tecnai F20	Projection Image	-			Candidatus Arthromitus sp. strain SFB-mouse-NL	Mus musculus C57BL/6J	14.2428	650.763	NA	Stage 4/5_UD	HLL	NA	No	NA	NA	NA	NA	No	No		Yes	No
