# Supplementary material for: Segmented filamentous bacteria undergo a structural transition at their adhesive tip during unicellular to filament development
Source: Nat Commun. 2025 Dec 17;17:222. doi: 10.1038/s41467-025-66892-5 (PMC12780176; doi:10.1038/s41467-025-66892-5)
Supplement: Supplementary file 3 — Supplementary Data 2 [file 41467_2025_66892_MOESM3_ESM.xlsx]

## Sheet: Feuil1
Supplementary Data 2. Characteristics of all SFB analyzed after immunogold labelling. NA: not assessed, UD: unidentified.
Experiment no.	Treatment	SFB size (µm)	IO/FIL	SFB tip Stage	Antibody used	No. gold particles co-localized with the SFB tip	No. gold particles co-localized with SFB	Labelled/Unlabelled
Exp1	Fixation	2.25981	IO	NA	Rabbit Polyclonal	2	2	Unlabelled
Exp1	Fixation	2.18944	IO	Stage 3	Rabbit Polyclonal	5	26	Labelled
Exp1	Fixation	UD	FIL	Stage 4/5_UD	Rabbit Polyclonal	6	7	Unlabelled
Exp1	Fixation	2.38765	IO	Stage 2	Rabbit Polyclonal	3	12	Unlabelled
Exp1	Fixation	2.2215	IO	Stage 3	Rabbit Polyclonal	0	5	Unlabelled
Exp1	Fixation	19.0105	FIL	Stage 4/5_UD	Rabbit Polyclonal	7	19	Unlabelled
Exp1	Fixation	2.86909	IO	Stage 4/5_UD	Rabbit Polyclonal	6	44	Labelled
Exp1	Fixation	2.73065	IO	Stage 4/5_UD	Rabbit Polyclonal	13	29	Labelled
Exp1	Fixation	2.14206	IO	NA	Rabbit Polyclonal	5	10	Unlabelled
Exp1	Fixation	1.93419	IO	Stage 2	Rabbit Polyclonal	1	2	Unlabelled
Exp1	Fixation	42.876	FIL	Stage 4/5_UD	Rabbit Polyclonal	4	5	Unlabelled
Exp1	Fixation	2.23512	IO	Stage 1	Rabbit Polyclonal	0	3	Unlabelled
Exp1	Fixation	19.666	FIL	Stage 4/5_UD	Rabbit Polyclonal	4	8	Unlabelled
Exp1	Fixation	2.26405	IO	NA	Rabbit Polyclonal	0	0	Unlabelled
Exp1	Fixation	2.14207	IO	UD	Rabbit Polyclonal	1	4	Unlabelled
Exp1	Fixation	2.31834	IO	Stage 2	Rabbit Polyclonal	0	2	Unlabelled
Exp1	Fixation	UD	FIL	Stage 4/5_UD	Rabbit Polyclonal	11	16	Labelled
Exp1	Fixation	2.13848	IO	NA	Rabbit Polyclonal	16	61	Labelled
Exp1	Fixation	2.64271	IO	NA	Rabbit Polyclonal	32	94	Labelled
Exp1	Fixation	2.91437	IO	Stage 4/5_UD	Rabbit Polyclonal	0	29	Labelled
Exp1	Fixation	31.0345	FIL	Stage 4/5_UD	Rabbit Polyclonal	19	21	Labelled
Exp1	Fixation	26.9534	FIL	Stage 4/5_UD	Rabbit Polyclonal	12	12	Labelled
Exp1	Fixation	71.3195	FIL	Stage 4/5_UD	Rabbit Polyclonal	6	6	Unlabelled
Exp2	Fixation	2.13445	IO	NA	Rabbit Polyclonal	11	65	Labelled
Exp2	Fixation	2.29935	IO	NA	Rabbit Polyclonal	4	5	Unlabelled
Exp2	Fixation	2.18897	IO	Stage 1	Rabbit Polyclonal	4	10	Unlabelled
Exp2	Fixation	23.1274	FIL	Stage 4/5_UD	Rabbit Polyclonal	24	27	Labelled
Exp2	Fixation	19.7464	FIL	Stage 4/5_UD	Rabbit Polyclonal	2	4	Unlabelled
Exp2	Fixation	2.08745	IO	Stage 3	Rabbit Polyclonal	28	65	Labelled
Exp2	Fixation	1.99294	IO	UD	Rabbit Polyclonal	4	7	Unlabelled
Exp2	Fixation and Denaturation	2.32786	IO	UD	Rabbit Polyclonal	71	133	Labelled
Exp2	Fixation and Denaturation	UD	FIL	UD	Rabbit Polyclonal	152	183	Labelled
Exp3	Fixation and Denaturation	13.1051	FIL	UD	Rabbit Polyclonal	78	140	Labelled
Exp3	Fixation and Denaturation	36.9759	FIL	UD	Rabbit Polyclonal	NA	62	Labelled
Exp3	Fixation and Denaturation	10.5694	FIL	UD	Rabbit Polyclonal	69	100	Labelled
Exp3	Fixation and Denaturation	1.66996	IO	UD	Rabbit Polyclonal	NA	49	Labelled
Exp3	Fixation and Denaturation	2.34012	IO	UD	Rabbit Polyclonal	10	58	Labelled
Exp3	Fixation and Denaturation	2.07558	IO	UD	Rabbit Polyclonal	11	53	Labelled
Exp3	Fixation and Denaturation	15.2002	FIL	UD	Rabbit Polyclonal	120	151	Labelled
Exp3	Fixation and Denaturation	22.4555	FIL	UD	Rabbit Polyclonal	44	106	Labelled
Exp3	Fixation and Denaturation	2.65128	IO	UD	Rabbit Polyclonal	37	99	Labelled
Exp3	Fixation and Denaturation	2.33961	IO	UD	Rabbit Polyclonal	0	0	Unlabelled
Exp3	Fixation and Denaturation	15.3339	FIL	UD	Rabbit Polyclonal	NA	62	Labelled
Exp3	Fixation and Denaturation	1.95	IO	UD	Rabbit Polyclonal	13	49	Labelled
Exp3	Fixation	2.21391	IO	Stage 2	VHH-FC	0	2	Unlabelled
Exp3	Fixation	34.7931	FIL	Stage 4/5_UD	VHH-FC	45	45	Labelled
Exp3	Fixation	22.1968	FIL	Stage 4/5_UD	VHH-FC	31	33	Labelled
Exp3	Fixation	33.0972	FIL	Stage 4/5_UD	VHH-FC	21	21	Labelled
Exp3	Fixation	1.8634	IO	NA	VHH-FC	5	6	Unlabelled
Exp3	Fixation	1.58773	IO	Stage 1	VHH-FC	0	0	Unlabelled
Exp3	Fixation	2.2216	IO	NA	VHH-FC	44	106	Labelled
Exp3	Fixation	2.47767	IO	NA	VHH-FC	15	77	Labelled
Exp3	Fixation	2.02181	IO	Stage 1	VHH-FC	2	3	Unlabelled
Exp3	Fixation	2.40819	IO	Stage 3	VHH-FC	0	0	Unlabelled
Exp3	Fixation	2.46872	IO	NA	VHH-FC	1	3	Unlabelled
Exp4	Fixation	15.8928	FIL	Stage 4/5_UD	VHH-FC	46	50	Labelled
Exp4	Fixation	2.52216	IO	Stage 3	VHH-FC	30	61	Labelled
Exp4	Fixation	2.15674	IO	NA	VHH-FC	1	12	Unlabelled
Exp4	Fixation	2.28475	IO	Stage 1	VHH-FC	7	31	Labelled
Exp4	Fixation	1.97092	IO	Stage 1	VHH-FC	0	4	Unlabelled
Exp4	Fixation	1.98338	IO	Stage 1	VHH-FC	0	6	Unlabelled
Exp4	Fixation	11.5928	FIL	Stage 4/5_UD	VHH-FC	72	90	Labelled
Exp4	Fixation	2.14227	IO	NA	VHH-FC	1	5	Unlabelled
Exp4	Fixation	22.3956	FIL	Stage 4/5_UD	VHH-FC	52	56	Labelled
Exp4	Fixation	2.12376	IO	NA	VHH-FC	4	6	Unlabelled
Exp4	Fixation	2.23948	IO	Stage 2	VHH-FC	10	48	Labelled
Exp4	Fixation	2.29439	IO	UD	VHH-FC	1	6	Unlabelled
Exp4	Fixation	12.9232	FIL	Stage 4/5_UD	VHH-FC	3	3	Unlabelled
Exp4	Fixation	5.76946	FIL	Stage 4/5_UD	VHH-FC	68	68	Labelled
Exp4	Fixation	16.8299	FIL	Stage 4/5_UD	VHH-FC	52	55	Labelled
Exp4	Fixation	8.56416	FIL	Stage 4/5_UD	VHH-FC	53	57	Labelled
Exp4	Fixation	2.29508	IO	NA	VHH-FC	2	6	Unlabelled
Exp4	Fixation	21.5974	FIL	Stage 4/5_UD	VHH-FC	16	16	Labelled
Exp4	Fixation	9.03603	FIL	Stage 4/5_UD	VHH-FC	0	0	Unlabelled
Exp4	Fixation	2.1197	IO	Stage 1	VHH-FC	0	1	Unlabelled
Exp4	Fixation	9.47506	FIL	Stage 4/5_UD	VHH-FC	82	144	Labelled
Exp3	Fixation and Denaturation	32.2416	FIL	UD	VHH-FC	0	0	Unlabelled
Exp3	Fixation and Denaturation	2.06028	IO	UD	VHH-FC	7	14	Unlabelled
Exp3	Fixation and Denaturation	10.8282	FIL	UD	VHH-FC	0	4	Unlabelled
Exp3	Fixation and Denaturation	1.73307	IO	UD	VHH-FC	0	0	Unlabelled
Exp3	Fixation and Denaturation	UD	FIL	UD	VHH-FC	NA	3	Unlabelled
Exp3	Fixation and Denaturation	2.00029	IO	UD	VHH-FC	1	5	Unlabelled
Exp4	Fixation and Denaturation	20.9728	FIL	UD	VHH-FC	0	2	Unlabelled
Exp4	Fixation and Denaturation	1.84908	IO	UD	VHH-FC	NA	13	Unlabelled
Exp4	Fixation and Denaturation	1.93285	IO	UD	VHH-FC	0	0	Unlabelled
Exp4	Fixation and Denaturation	4.22749	IO	UD	VHH-FC	0	7	Unlabelled
Exp4	Fixation and Denaturation	1.8623	IO	UD	VHH-FC	0	0	Unlabelled
Exp4	Fixation and Denaturation	8.30016	FIL	UD	VHH-FC	1	9	Unlabelled
Exp4	Fixation and Denaturation	1.77825	IO	UD	VHH-FC	0	0	Unlabelled
Exp4	Fixation and Denaturation	18.0706	FIL	UD	VHH-FC	1	1	Unlabelled
Exp4	Fixation and Denaturation	14.7199	FIL	UD	VHH-FC	3	25	Labelled
Exp4	Fixation and Denaturation	1.96288	IO	UD	VHH-FC	0	7	Unlabelled
Exp4	Fixation and Denaturation	2.54048	IO	UD	VHH-FC	3	14	Unlabelled
Exp4	Fixation and Denaturation	1.81724	IO	UD	VHH-FC	NA	6	Unlabelled
Exp4	Fixation and Denaturation	2.40263	IO	UD	VHH-FC	NA	7	Unlabelled
Exp4	Fixation and Denaturation	1.6216	IO	UD	VHH-FC	5	7	Unlabelled
Exp4	Fixation and Denaturation	1.70884	IO	UD	VHH-FC	0	1	Unlabelled
Exp4	Fixation and Denaturation	17.5618	FIL	UD	VHH-FC	6	14	Unlabelled
Exp4	Fixation	7.56083	FIL	Stage 4	VHH-FC	76	76	Labelled
Exp4	Fixation	14.7173	FIL	Stage 4	VHH-FC	8	8	Unlabelled
Exp4	Fixation	3.42992	IO	Stage 3	VHH-FC	55	117	Labelled
Exp4	Fixation	2.21624	IO	Stage 1	VHH-FC	1	2	Unlabelled
Exp4	Fixation	2.54628	IO	Stage 3	VHH-FC	1	1	Unlabelled
Exp4	Fixation	2.51956	IO	Stage 3	VHH-FC	10	11	Labelled
Exp4	Fixation	2.9095	IO	Stage 4	VHH-FC	57	65	Labelled
Exp4	Fixation	2.23325	IO	Stage 2	VHH-FC	0	1	Unlabelled
Exp4	Fixation	2.06289	IO	Stage 1	VHH-FC	4	13	Unlabelled
Exp4	Fixation	2.38724	IO	UD	VHH-FC	4	8	Unlabelled
Exp4	Fixation	19.8087	FIL	Stage 4	VHH-FC	14	16	Labelled
Exp4	Fixation	30.7058	FIL	Stage 4	VHH-FC	28	28	Labelled
