# Supplementary material for: Segmented filamentous bacteria undergo a structural transition at their adhesive tip during unicellular to filament development
Source: Nat Commun. 2025 Dec 17;17:222. doi: 10.1038/s41467-025-66892-5 (PMC12780176; doi:10.1038/s41467-025-66892-5)
Supplement: Supplementary file 16 — Source Data [file 41467_2025_66892_MOESM16_ESM.xlsx]

## Sheet: Fig.1k
Fig. 1k
Distance between S-layer subunits (nm)
Mouse-SFB	Rat-SFB		Statistics analysis
8.09533	8.3749		P value	0.4109
7.30811	7.39564		P value summary	ns
8.73235	8.12136		Significantly different (P < 0.05)?	No
7.04023	6.10915		One- or two-tailed P value?	Two-tailed
8.53875	7.78766		t, df	t=0.8259, df=98
7.70167	8.6768
8.43376	9.07552
6.12641	8.12136
7.22493	6.97265
9.81541	7.39564
7.10273	8.57422
7.40786	7.70459
7.06638	7.32395
8.26858	8.87477
6.83023	8.36722
8.79648	7.86874
7.76074	7.19473
6.39539	9.23367
8.4224	7.49074
7.72756	7.31692
8.89411	6.92381
8.70544	9.70097
8.30352	8.61168
7.9674	8.93837
7.71836	8.11918
7.9453	8.62568
9.21972	8.16335
7.28883	8.7965
7.75422	8.7965
6.02094	8.65825
7.81042	8.87478
7.75421	8.87483
7.59128	7.10275
9.95639	7.93783
6.91764	7.31694
7.8314	6.82178
7.64917	8.11146
8.06486	7.72752
7.63234	7.49074
7.82641	7.10726
9.39774	8.82824
7.43419	8.62305
7.11981	6.3389
6.9759	7.86617
8.43473	8.0927
6.44551	8.57316
6.98454	8.34257
9.65943	7.80708
8.13239	8.22449
9.43704	7.33101

## Sheet: Fig.3f
Fig. 3f
Stage	No. SFB
UD	11
Stage 1	13
Stage 2	11
Stage 3	10
Stage 4	2
Stage 5	0
Stage 4/5 UD	8

## Sheet: Fig.3l
Fig. 3l
Length of mouse-SFB IOs (µm)
Stage	1	2	3	4	5
	2.67	2.69	2.48	4.69	3.3
	2.66	2.16	2.04	3.3	4.8
	2.62	2.49	2.2	3.2	3.4
	2.24	2.35	2.3	2.4	4.8
	2.38	2.3	2	4.5
	2.38	2.14	2.7	2.4
	2.09	1.7	2.3
	2.15	2	3.1
	2.52	2.7	2
	2.3	3.1	2.9
	2	2.1
	2.2
	2.26

## Sheet: Fig.3m
Fig. 3m
Length of mouse-SFB (µm)
Stage	1	2	3	4	5
	2.67	2.69	2.48	8.07	12.33
	2.66	2.16	2.04	4.69	7.7
	2.62	2.49	2.2	5.2	6.1
	2.24	2.35	2.3	10	15.6
	2.38	2.3	2	9.4	3.3
	2.38	2.14	2.7	5.3	15
	2.09	1.7	2.3	9.6	7
	2.15	2	3.1	12	4.8
	2.52	2.7	2	5	5.5
	2.3	3.1	2.9	3.3	3.4
	2	2.1		3.2	4.8
	2.2			2.4	5.1
	2.26			4.5
				2.4

## Sheet: Fig.3n
Fig. 3n
Length of mouse-SFB hair-like structures (nm)
Stage	3	4	5
	33.3472	27.2588	26.5678
	43.7411	26.7601	26.4554
	34.4104	20.0744	24.1239
	31.0167	27.183	23.2569
	37.1705	24.873	26.0943
	25.6048	22.248	23.1207
	28.6318	23.1182	26.2764
	29.1651	24.6529	28.0897
	41.2655	19.6354	26.0594
	23.9308	27.0727	30.636
	25.4735	26.5828	29.109
	38.8149	25.8782	26.6881
	30.5608	26.3855	27.8908
	23.8822	21.4572	28.797
	33.9589	24.5048	25.665
	33.6467	27.6906	24.9551
	26.8312	27.528	28.4063
	37.3998	25.018	22.2344
	35.0908	23.7864	26.8575
	26.9879	26.4716	26.8598
	37.5556	30.9784	24.8856
	30.8627	26.9219	27.8975
	25.7879	25.5764	30.2427
	32.4196	23.2014	22.0084
	27.4896	30.6111	24.434
	25.4165	26.0621	21.7736
	28.3073	25.7945	26.709
	23.2063	26.2849	24.9531
	27.5355	26.6764	23.2367
	22.7527	31.1872	24.8215
	28.0474	34.6462	21.9419
	35.6212	31.353	27.564
	30.252	31.454	25.5222
	25.646	31.7008	25.393
	23.1715	26.6466	24.1024
	28.9433	31.352	26.3842
	28.1222	34.4299	26.7192
	18.3448	21.9424	22.6404
	25.2536	30.3526	18.5407
	34.9133	27.3858	20.8462
	26.2072	33.0009	28.5265
	25.377	28.3717	26.0848
	38.303	23.163	28.7006
	26.7315	28.8135	26.7464
	31.3041	27.6712	24.9012
	26.9913	25.9751	25.3137
	28.3047	27.1831	25.7028
	27.3738	30.8706	29.3416
	33.5998	25.6337	30.5472
	38.0281	27.2338	31.1158
	44.0733	39.7366	26.9602
	50.9531	33.4525	28.1595
	46.8636	34.6646	26.5876
	43.3558	28.402	24.5011
	38.2154	34.6451	24.6633
	37.6535	31.68	20.4125
	46.4844	27.3768	24.134
	41.3557	32.9089	26.4144
	44.5743	40.2539	31.0255
	41.0295	40.5786	28.6721
	43.0607	40.646	25.2316
	48.9761	43.92	27.134
	40.267	38.6415	25.2491
	51.0659	36.9923	24.1988
	45.6572	26.824	26.0626
	36.354	35.6771	21.9013
	39.7282	33.8591	26.6059
	40.914	34.0886	28.8287
	42.79	32.8833	31.6033
	35.0504	36.0023	21.5649
	35.2905	25.8527	27.5204
	42.5987	27.9571	32.0656
	34.2177	31.6407	29.6127
	35.1201	28.2189	31.0295
	46.8913	30.3248	27.7423
	43.2366	23.5463	33.4228
	44.5636	22.306	27.4656
	33.126	24.1627	30.1305
	36.5561	30.9672	30.0269
	36.9881	22.9572	27.971
	36.9656	33.1145	28.9723
	46.0804	29.1343	27.1922
	42.5845	29.329	26.4541
	35.2341	33.5125	26.472
	32.6234	26.0266	24.2976
	37.5402	34.9139	22.2419
	36.2823	24.943	27.302
	40.2925	25.1312	27.1029
	43.2642	32.2055	27.5036
	31.8625	28.4243	24.2866
	37.2181	31.299	36.6225
	38.3095	31.5028	35.3465
	35.3289	37.6336	31.2561
	37.3439	32.1639	29.3551
	31.4936	32.3048	28.4745
	35.7857	35.1948	32.7714
	34.7418	21.7554	31.0579
	41.3076	32.5266	28.9626
	38.465	29.756	30.0617
	33.7448	30.7784	32.367
	43.5343	35.2831	26.7289
	45.7521	27.6635	26.748
	31.9067	21.8714	22.356
	33.6951	26.7558	23.019
	36.4492	20.3156	27.3384
	33.1317	29.2397	26.9892
	30.4341	25.7257	27.5648
	37.3114	20.8118	29.885
	32.6237	19.7251	31.9756
	32.2035	19.9897	34.5119
	35.164	17.7878	30.7496
	32.6226	24.253	24.5408
	27.0508	21.9978	25.7909
	37.0261	24.146	27.095
	25.7251	24.1799	24.0467
	34.8584	21.1031	29.5712
	32.8489	26.4537	23.0023
	39.6912	24.2468	29.2347
	34.7579	19.746	25.6353
	36.3492	28.203	26.7797
	35.1929	28.8237	29.1105
	35.5466	24.9156	22.7717
	31.7848	18.9232	28.422
	33.7329	28.8941	36.2833
	46.568	26.0528	25.7796
	37.3447	21.5113	29.4984
	38.5566	21.6711	28.7582
	47.5259	24.1629	28.2214
	41.0491	28.8128	24.7059
	33.9629	25.0201	32.1067
	38.399	23.7182	22.6721
	34.5251	29.2974	34.2727
	42.1946	21.6486	27.2007
	35.7563	25.4238	27.3047
	33.5068	27.4531	36.8485
	31.7795	30.666	24.0141
	29.5344	26.9116	25.5605
	30.0336	32.6548	27.4913
	35.8028	22.8859	31.2707
	29.0616	26.4676	32.5267
	42.5639	23.8662	33.2527
	34.3566	27.3861	26.6678
	38.0977	24.4529	35.914
	37.1662	21.5808	38.3993
	32.7272	28.7849	34.439
	31.8756	42.1752	27.5887
	27.1213	28.5265	34.4858
	32.9582	32.0775	32.4979
	28.1882	32.8081	23.1822
	27.4336	30.2257	30.318
	33.1001	36.985	26.1392
	28.9279	30.1121	29.4594
	30.9483	23.4516	27.8183
	34.1354	35.7044	32.289
	33.6275	32.1369	26.5798
	31.5345	29.3573	25.0224
	22.2508	35.1015	21.0606
	37.2018	28.0475	25.0541
	32.008	33.094	28.8751
	25.728	33.3059	26.7601
	32.2791	20.1615	28.6988
	34.7984	24.7481	32.1045
	25.485	26.0412	27.1318
	32.2726	25.5011	33.9531
	28.7295	24.4487	27.2759
	35.6766	26.6523	24.8568
	37.4454	25.4938	29.6644
	40.5103	20.9376	24.9042
	24.9235	21.1006	31.3075
	29.4181	32.0841	32.9218
	32.0685	33.9233	34.1436
	29.9926	39.584	32.391
	28.1496	31.7512	28.1337
	32.2677	33.0381	29.287
	35.6455	26.6738	22.8964
	23.7769	29.7744	29.816
	31.2826	30.1983	26.9025
	27.9614	26.0676	25.9636
	29.982	26.781	22.7616
	28.123	28.8868	36.3051
	24.8644	27.884	28.286
	32.0392	26.0137	30.0231
	25.9345	32.6113	31.301
	31.2417	25.6239	30.4233
	30.8441	28.7609	22.7322
	28.9733	25.2297	33.5098
	27.8226	23.6884	26.4937
	28.318	27.1794	19.3141
	34.8865	27.3907	19.2888
	36.7893	23.4438	29.7155
	33.6719	33.1528	34.2243
	30.4345	31.0275	31.375
	25.8479	25.6408	33.2764
	30.9831	26.0098	26.6858
	28.9272	22.9651	24.9074
	30.9707	21.8942	21.8493
	34.4783	24.0659	26.301
	23.9335	37.0383	29.5081
	20.0329	25.2009	28.0121
	38.4919	24.3337	27.7336
	27.7504	37.2014	33.0221
	35.2696	42.7209	33.303
	33.3432	30.7463	33.1755
	36.2304	35.8559	31.9111
	37.1078	32.6623	27.465
	35.1783	28.1139	29.0659
	36.7177	30.3631	29.9802
	35.5379	37.4809	26.0446
	33.4396	36.8174	31.965
	40.6937	28.7216	38.6923
	38.5067	24.4562	30.3216
	45.0793	32.6244	25.6181
	36.7948	27.1179	39.4116
	37.4078	24.3191	35.4009
	35.5617	28.6815	28.1274
	35.8804	36.9741	35.4399
	38.4759	36.2108	28.9168
	40.7851	24.9154	31.0952
	41.8021	24.53	23.5582
	36.4466	30.189	24.9707
	28.6407	26.669	31.8439
	33.022	29.7469	31.0334
	33.1079	31.8792	29.7314
	34.0758	28.3714	36.9817
	31.7218	25.4761	29.0723
	30.2426	18.8346	28.0881
	35.0871	24.8799	35.3582
	34.9286	25.0822	34.1269
	40.3908	20.5046	26.5137
	35.7081	24.1172	33.1789
	40.9213	30.9018	32.3372
	47.111	25.6756	33.5957
	41.5475	26.7025	32.0879
	40.5657	28.269	37.4902
	39.9274	30.9033	32.6409
	38.4939	28.9028	29.0871
	34.234	30.3659	27.1118
	40.9958	36.3095	25.8493
	33.2963	23.2126	21.8083
	34.2706	29.1656	28.9806
	40.5779	28.8447	27.2361
	34.6667	27.2537	28.9446
	33.749	24.5635	28.7509
	31.4743	32.35	28.0602
	33.8413	29.036	23.9395
	26.2127	30.2884	26.9602
	32.7408	31.8089	23.9528
	33.6129	26.0599	33.9971
	38.3086	29.0704	27.4764
	33.9545	25.5321	32.202

## Sheet: Fig.4g
Fig. 4g
Length of rat-SFB (µm)
Stage	1	3	4	5
	2.19	2.42	11.39	40.75
	2.34	2.33	41.72	22.61
	1.97	2.08		13.65
	2.3	3.01		32.78
	1.78	2.22		34.94
	2.58			19.45
	2.21			14.27
				25.66

## Sheet: Fig.5f
Fig. 5f
Distance betweeen subunits of SFB layers (nm)
mouse-SFB			rat-SFB
I-HLL	O-HLL	SL	I-HLL	O-HLL	SL
6.264	6.68794	8.09533	4.52445	5.14391	8.3749
6.07404	6.43491	7.30811	5.44797	5.81117	7.39564
6.32609	7.12626	8.73235	4.6645	5.49238	8.12136
5.40878	5.9294	7.04023	4.13429	5.46419	6.10915
5.89268	6.01119	8.53875	3.95023	6.48916	7.78766
5.01745	7.71836	7.70167	4.21617	4.01976	8.6768
6.54194	5.03903	8.43376	4.13429	4.61587	9.07552
5.2126	6.91764	6.12641	4.85048	3.25294	8.12136
6.264	6.62928	7.22493	4.85048	4.66976	6.97265
7.27693	5.17291	9.81541	4.37992	4.66976	7.39564
4.4008	4.23232	7.10273	4.82045	5.02559	8.57422
4.05107	3.08838	7.40786	4.82045	4.75418	7.70459
4.5555	4.66637	7.06638	4.93044	5.51766	7.32395
3.54869	4.56563	8.26858	5.26697	5.39978	8.87477
4.57573	4.44528	6.83023	6.10915	5.39978	8.36722
4.39029	3.99273	8.79648	6.5114	5.67221	7.86874
3.68908	4.31404	7.76074	5.25342	5.57567	7.19473
3.61318	4.14578	6.39539	4.31157	4.89588	9.23367
3.40704	3.97045	8.4224	6.10916	4.84634	7.49074
3.52693	3.07871	7.72756	4.84265	6.24229	7.31692
5.21522	5.09913	8.89411	5.19181	5.64061	6.92381
4.72392	5.02501	8.70544	5.3745	5.93702	9.70097
6.06779	5.06224	8.30352	5.67221	5.71616	8.61168
5.20115	5.83109	7.9674	4.67742	5.75974	8.93837
7.55854	6.37392	7.71836	5.86435	6.46179	8.11918
5.76235	4.92455	7.9453	6.3389	5.58327	8.62568
4.86147	5.92676	9.21972	6.09747	4.66979	8.16335
7.19445	5.40845	7.28883	6.50589	5.64061	8.7965
6.37392	6.04163	7.75422	6.20204	6.43962	8.7965
5.76235	4.37331	6.02094	4.9304	6.94184	8.65825
4.65859	5.87056	7.81042	7.06438	6.60905	8.87478
4.09318	6.57009	7.75421	5.86435	6.76875	8.87483
3.93092	5.23857	7.59128	6.21934	5.76289	7.10275
4.87706	4.74455	9.95639	7.53453	6.57288	7.93783
3.95294	5.52881	6.91764	6.97266	6.22975	7.31694
4.6586	4.88152	7.8314	7.91854	5.8192	6.82178
3.54786	4.68761	7.64917	5.56402	6.54446	8.11146
5.89268	5.10162	8.06486	5.56405	6.74587	7.72752
4.60233	4.72392	7.63234	5.45371	5.81119	7.49074
5.0088	5.17291	7.82641	6.95215	5.6129	7.10726
6.96602	4.80573	9.39774	4.87942	5.30754	8.82824
5.06137	5.15393	7.43419	5.30754	4.54565	8.62305
5.16077	3.79016	7.11981	5.14333	4.45026	6.3389
4.58326	4.18527	6.9759	5.29409	5.56405	7.86617
6.05058	4.14529	8.43473	4.17678	5.1918	8.0927
5.77843	6.36445	6.44551	4.76076	5.86434	8.57316
4.22591	6.94548	6.98454	4.35281	6.10915	8.34257
3.83235	4.57035	9.65943	4.01086	3.8571	7.80708
5.72908	5.33434	8.13239	4.67742	3.6053	8.22449
4.63258	3.77715	9.43704	5.50592	5.75109	7.33101

## Sheet: Fig.6f
Fig. 6f
Proportions of immunogold labelling
		Tip-specific labelling		Full labelling		No labelling		Total
		No. SFB	% SFB	No. SFB	% SFB	No. SFB	% SFB	No. SFB
Fixed SFB	FIL VHH-Fc	13	76.4706	1	5.88235	3	17.6471	17
	IO VHH-Fc	2	7.40741	6	22.2222	19	70.3704	27
Fixed and Denatured SFB	FIL VHH-Fc	0	0	1	12.5	7	87.5	8
	IO VHH-Fc	0	0	0	0	14	100	14
	FIL Poly Ab	0	0	7	100	0	0	7
	IO Poly Ab	0	0	6	85.7143	1	14.2857	7

## Sheet: Fig.6i
Fig. 6i
Th17Ag (AID45212) sequence used to generate an AlphaFold model
This sequence corresponds to the AID45212 protein sequence recombinantly expressed in BL21 (DE3) Star E. coli after the cleavage of the polyhistidine and V5 epitope-containing N-terminal tag.
GGQAFIAHAQDSKLSTDLLDKLKTLEIESLETSVDMSADGKAQVTFTKISPETISNVTGEFEYKPFTERSDLKETASKATGVWDKSTGKFNVSGITAPGIYTGKVTIVYANKMTAEYTLSLVKKPSDSITFDTEVGVGTVKLSNIKFDNGSSEVTGFKPTKVSFSLNGGTPVKVDPDGNGNYVLNLLDLGNKGNLKDTDKLTANFSYGAKDEYTLSSDIVLVKKNQKITNAVASNDKTKFPNIKQQIKTDFGLATDPEIGTYVDATNSYKISFDGKEILTYDQTVSTGDKLGGALLTLTTTGSQVKLSPESATLAKATQLEDNYVPNVMLSYGINTIGDSTVSVGLIGDYTLTINNDTITCLDAMSGLAPSVMTKNINSTDYSYVAFTGTGIGGNSELV…

## Sheet: Fig.7f
Fig. 7f
Length of mouse-SFB grown in rats (µm)
Stage	1	2	3	4	5	4/5
	2	2.08	2.18	8.2	44.71	23.87
	2.23	2.16	2.1	10.19	47.24	29.23
	2.26	2.02	2.41		12.91	55.6
	2.38	2.08	2.46		3.65	43.75
	2.18	2.52	2.17		36.01	30.22
	1.53	2.28	1.62		30.49	28.19
	2.09	2.18	2.07		32.35	10.27
	2.1	2.06			14.69	37.93
	2.39	2.05			9.08	42.34
	2.12	2.32				16.99
	2.01	1.66				34.52
	2.09	1.82				48.76
	2.02	2.19				8.71
		2.26				67.51
		2.26				5.21
		1.97				6.76
		2.11				25.73
		2.58
		2.34
		2.37
		2.55
		1.83
		2.14
		2.07
		2.27
		2.03
		1.95
		2
		2.21
		2.62
		1.73

[truncated: 38 more sheets: Fig.7g, Fig.7h, Fig.7i, Fig.7j, Fig.7m&n, Width_HLS, SupplementaryFig.3c(i), SupplementaryFig.3c(ii), SupplementaryFig.4a(i), SupplementaryFig.4a(ii), SupplementaryFig.4b(i), SupplementaryFig.4b(ii), SupplementaryFig.5d(i), SupplementaryFig.5d(ii), SupplementaryFig.5e(i), SupplementaryFig.5e(ii), SupplementaryFig.5e(iii), SupplementaryFig.5f(i), SupplementaryFig.5f(ii), SupplementaryFig.5f(iii) …]
